# Supplementary material for: Diaqua­bis­(5-carb­oxy-2-propyl-1H-imidazole-4-carboxyl­ato-κ2 N 3,O 4)cobalt(II) 3.5-hydrate
Source: Acta Crystallogr Sect E Struct Rep Online. 2010 Dec 24;67(Pt 1):m106–7. doi: 10.1107/S1600536810052785 (PMC3050148; doi:10.1107/S1600536810052785)
Supplement: Supplementary file 1 [file e-67-0m106-sup1.cif]

##############################################################################
###                                                                        ###
###        Electronic paper (Acta Crystallographica Section E)             ###
###                                                                        ###
##############################################################################
#                                                                            #
# This CIF contains the data in a paper accepted for publication in Acta     #
# Crystallographica Section E. It conforms to the requirements of Notes      #
# for Authors for Section E, and has been peer reviewed under the auspices   #
# of the IUCr Commission on Journals.                                        #
#                                                                            #
# Full details of the Crystallographic Information File format               #
# are given in the paper "The Crystallographic Information File (CIF):       #
# a New Standard Archive File for Crystallography" by S. R. Hall, F. H.      #
# Allen and I. D. Brown [Acta Cryst. (1991), A47, 655-685].                  #
#                                                                            #
# The current version of the core CIF dictionary is obtainable from          #
# ftp://ftp.iucr.org/pub/cif_core.dic. The current version number is 2.4.    #
#                                                                            #
# Software is freely available for graphical display of the structure(s) in  #
# this CIF.  For information consult the CIF home page http://www.iucr.org/  #
# cif/home.html                                                              #
#                                                                            #
# This file may be used for bona fide research purposes within the           #
# scientific community so long as proper attribution is given to the journal # 
# article from which it was obtained.                                        #
#                                                                            #
##############################################################################
                                             
data_I
_audit_creation_method     SHELXL-97
_chemical_name_systematic
;
Diaquabis(5-carboxy-2-propyl-1<i>H</i>-imidazole-4-carboxylato-
\k^2^<i>N</i>^3^,<i>O</i>^4^)cobalt(II) 3.5-hydrate
;
_chemical_name_common     ?
_chemical_formula_moiety     'C16 H22 Co N4 O10, 3.5(H2 O)'
_chemical_formula_sum     'C16 H29 Co N4 O13.5'
_chemical_formula_iupac     '[Co (C8 H9 N2 O4)2 (H2 O)2], 3.5H2 O'
_chemical_formula_weight     552.36
_chemical_melting_point     ?
_symmetry_cell_setting     triclinic
_symmetry_space_group_name_H-M     'P -1'
_symmetry_space_group_name_Hall     '-P 1'
loop_
    _symmetry_equiv_pos_as_xyz
    'x, y, z'
    '-x, -y, -z'
_cell_length_a     10.4050(10)
_cell_length_b     10.6131(11)
_cell_length_c     11.2529(13)
_cell_angle_alpha     82.3710(10)
_cell_angle_beta     83.7430(10)
_cell_angle_gamma     87.330(2)
_cell_volume     1223.7(2)
_cell_formula_units_Z     2
_cell_measurement_reflns_used     1702
_cell_measurement_theta_min     2.449
_cell_measurement_theta_max     25.93
_cell_measurement_temperature     298(2)
_exptl_crystal_description     cube
_exptl_crystal_colour     red
_exptl_crystal_size_max     0.18
_exptl_crystal_size_mid     0.09
_exptl_crystal_size_min     0.07
_exptl_crystal_density_diffrn     1.499
_exptl_crystal_density_meas     ?
_exptl_crystal_density_method     'not measured'
_exptl_crystal_F_000     576
_exptl_absorpt_coefficient_mu     0.773
_exptl_absorpt_correction_type     multi-scan
_exptl_absorpt_process_details     '(SADABS; Bruker, 2004)'
_exptl_absorpt_correction_T_min     0.8734
_exptl_absorpt_correction_T_max     0.9479
_exptl_special_details
;
;
_diffrn_ambient_temperature     298(2)
_diffrn_radiation_type     MoK\a
_diffrn_radiation_wavelength     0.71073
_diffrn_radiation_source     'fine-focus sealed tube'
_diffrn_radiation_monochromator     graphite
_diffrn_measurement_device_type     'Bruker SMART 1000 CCD area-detector'
_diffrn_measurement_method     '\f and \w'
_diffrn_detector_area_resol_mean     ?
_diffrn_reflns_number     6529
_diffrn_reflns_av_R_equivalents     0.0335
_diffrn_reflns_av_sigmaI/netI     0.0797
_diffrn_reflns_theta_min     1.84
_diffrn_reflns_theta_max     25.00
_diffrn_reflns_theta_full     25.00
_diffrn_measured_fraction_theta_max     0.984
_diffrn_measured_fraction_theta_full     0.984
_diffrn_reflns_limit_h_min     -12
_diffrn_reflns_limit_h_max     11
_diffrn_reflns_limit_k_min     -12
_diffrn_reflns_limit_k_max     11
_diffrn_reflns_limit_l_min     -13
_diffrn_reflns_limit_l_max     12
_diffrn_standards_number     0
_diffrn_standards_interval_count     ?
_diffrn_standards_interval_time     ?
_diffrn_standards_decay_%     ?
_refine_special_details
;
Refinement of <i>F</i>^2^ against ALL reflections. The weighted <i>R</i>-factor
<i>wR</i> and goodness of fit <i>S</i> are based on <i>F</i>^2^, conventional
<i>R</i>-factors <i>R</i> are based on <i>F</i>, with <i>F</i> set to zero for
negative <i>F</i>^2^. The threshold expression of <i>F</i>^2^ >
\s(<i>F</i>^2^) is used only for calculating <i>R</i>-factors(gt) <i>etc</i>.
and is not relevant to the choice of reflections for refinement.
<i>R</i>-factors based on <i>F</i>^2^ are statistically about twice as large
as those based on <i>F</i>, and <i>R</i>- factors based on ALL data will be
even larger.
;
_reflns_number_total     4249
_reflns_number_gt     2522
_reflns_threshold_expression     I>2\s(I)
_refine_ls_structure_factor_coef     Fsqd
_refine_ls_matrix_type     full
_refine_ls_R_factor_all     0.0959
_refine_ls_R_factor_gt     0.0504
_refine_ls_wR_factor_gt     0.0905
_refine_ls_wR_factor_ref     0.1011
_refine_ls_goodness_of_fit_ref     1.027
_refine_ls_restrained_S_all     1.186
_refine_ls_number_reflns     4249
_refine_ls_number_parameters     376
_refine_ls_number_restraints     18
_refine_ls_hydrogen_treatment     constr
_refine_ls_weighting_scheme     calc
_refine_ls_weighting_details
                 'calc w=1/[\s^2^(Fo^2^)+(0.0305P)^2^] where P=(Fo^2^+2Fc^2^)/3'
_atom_sites_solution_hydrogens     geom
_atom_sites_solution_primary     direct
_atom_sites_solution_secondary     difmap
_refine_ls_shift/su_max     0.001
_refine_ls_shift/su_mean     0.000
_refine_diff_density_max     0.326
_refine_diff_density_min     -0.311
_refine_ls_extinction_method     none
_refine_ls_extinction_coef     ?
loop_
    _atom_type_symbol
    _atom_type_description
    _atom_type_scat_dispersion_real
    _atom_type_scat_dispersion_imag
    _atom_type_scat_source
    'C' 'C' 0.0033 0.0016
                         'International Tables Vol C Tables 4.2.6.8 and 6.1.1.4'
    'H' 'H' 0.0000 0.0000
                         'International Tables Vol C Tables 4.2.6.8 and 6.1.1.4'
    'N' 'N' 0.0061 0.0033
                         'International Tables Vol C Tables 4.2.6.8 and 6.1.1.4'
    'O' 'O' 0.0106 0.0060
                         'International Tables Vol C Tables 4.2.6.8 and 6.1.1.4'
    'Co' 'Co' 0.3494 0.9721
                         'International Tables Vol C Tables 4.2.6.8 and 6.1.1.4'
_computing_data_collection     'SMART (Bruker, 2004)'
_computing_cell_refinement     'SAINT (Bruker, 2004)'
_computing_data_reduction     'SAINT (Bruker, 2004)'
_computing_structure_solution     'SHELXS97 (Sheldrick, 2008)'
_computing_structure_refinement     'SHELXL97 (Sheldrick, 2008)'
_computing_molecular_graphics     'SHELXTL (Sheldrick, 2008)'
_computing_publication_material     'SHELXTL (Sheldrick, 2008)'
loop_
    _atom_site_type_symbol
    _atom_site_label
    _atom_site_fract_x
    _atom_site_fract_y
    _atom_site_fract_z
    _atom_site_U_iso_or_equiv
    _atom_site_adp_type
    _atom_site_calc_flag
    _atom_site_refinement_flags
    _atom_site_occupancy
    _atom_site_disorder_assembly
    _atom_site_disorder_group
    Co Co1 0.34903(6) 0.79029(6) 0.19293(6) 0.0468(2) Uani d . 1 . .
    N N1 0.3265(3) 0.7131(3) 0.3764(3) 0.0447(9) Uani d . 1 A .
    N N2 0.3046(3) 0.6416(4) 0.5685(3) 0.0548(11) Uani d . 1 A .
    H H2 0.2910 0.6408 0.6453 0.066 Uiso calc R 1 . .
    N N3 0.1480(3) 0.7861(3) 0.1738(3) 0.0419(9) Uani d . 1 B .
    N N4 -0.0526(3) 0.7781(4) 0.1332(3) 0.0504(10) Uani d . 1 B .
    H H4 -0.1231 0.7478 0.1171 0.060 Uiso calc R 1 . .
    O O1 0.3958(3) 0.5942(3) 0.1833(3) 0.0525(8) Uani d . 1 . .
    O O2 0.4033(3) 0.4039(3) 0.2939(3) 0.0629(9) Uani d . 1 . .
    O O3 0.3743(3) 0.3174(3) 0.5125(3) 0.0670(10) Uani d . 1 . .
    H H3 0.3830 0.3458 0.4408 0.100 Uiso calc R 1 . .
    O O7W 0.3316(3) 0.3924(3) 0.6857(3) 0.0687(11) Uani d . 1 . .
    O O5 0.2850(3) 0.9854(3) 0.2050(3) 0.0533(9) Uani d . 1 . .
    O O6 0.1184(3) 1.1214(3) 0.1846(3) 0.0633(10) Uani d . 1 . .
    O O7 -0.1073(3) 1.1143(3) 0.1400(3) 0.0606(9) Uani d . 1 . .
    H H7 -0.0327 1.1136 0.1571 0.091 Uiso calc R 1 . .
    O O8 -0.2424(3) 0.9744(3) 0.1005(3) 0.0585(9) Uani d . 1 . .
    O O1W 0.3850(3) 0.8336(3) 0.0107(3) 0.0766(12) Uani d D 1 . .
    H H1W 0.3418 0.8937 -0.0259 0.115 Uiso d RD 1 . .
    H H2W 0.4514 0.8160 -0.0359 0.115 Uiso d RD 1 . .
    O O2W 0.5401(3) 0.8259(3) 0.2132(3) 0.0758(12) Uani d D 1 . .
    H H4W 0.5741 0.7575 0.2459 0.114 Uiso d RD 1 . .
    H H3W 0.6004 0.8732 0.1786 0.114 Uiso d RD 1 . .
    O O3W 0.5950(3) 0.7723(3) 0.8703(3) 0.0881(12) Uani d D 1 . .
    H H5W 0.5992 0.7238 0.8155 0.132 Uiso d RD 1 . .
    H H6W 0.6319 0.8410 0.8414 0.132 Uiso d RD 1 . .
    O O4W 0.2706(4) 0.6669(4) 0.8096(3) 0.1170(16) Uani d D 1 . .
    H H7W 0.2264 0.7287 0.8359 0.176 Uiso d RD 1 . .
    H H8W 0.2895 0.6117 0.8675 0.176 Uiso d RD 1 . .
    O O5W 0.7616(4) 0.6532(4) 0.0420(4) 0.1161(15) Uani d D 1 . .
    H H9W 0.7321 0.7065 -0.0124 0.174 Uiso d RD 1 . .
    H H10W 0.7077 0.6476 0.1048 0.174 Uiso d RD 1 . .
    O O6W 0.4094(5) 0.5155(6) 0.9607(5) 0.0591(18) Uani d PD 0.50 . .
    H H12W 0.4516 0.5578 1.0016 0.089 Uiso d PRD 0.50 . .
    H H11W 0.3534 0.4759 1.0109 0.089 Uiso d PRD 0.50 . .
    C C1 0.3847(4) 0.5225(5) 0.2824(4) 0.0453(12) Uani d . 1 . .
    C C2 0.3472(4) 0.5846(4) 0.3905(4) 0.0388(11) Uani d . 1 . .
    C C3 0.3330(4) 0.5379(4) 0.5099(4) 0.0424(11) Uani d . 1 . .
    C C4 0.3452(4) 0.4105(5) 0.5768(5) 0.0503(13) Uani d . 1 . .
    C C5 0.3013(5) 0.7456(5) 0.4860(5) 0.0585(14) Uani d . 1 . .
    C C6 0.2961(17) 0.880(3) 0.514(2) 0.073(6) Uani d P 0.673(8) A 1
    H H6A 0.3453 0.9326 0.4496 0.088 Uiso calc PR 0.673(8) A 1
    H H6B 0.3353 0.8828 0.5880 0.088 Uiso calc PR 0.673(8) A 1
    C C7 0.1592(11) 0.9306(11) 0.5282(9) 0.090(3) Uani d P 0.673(8) A 1
    H H7A 0.1126 0.8861 0.5997 0.108 Uiso calc PR 0.673(8) A 1
    H H7B 0.1159 0.9180 0.4589 0.108 Uiso calc PR 0.673(8) A 1
    C C8 0.1612(10) 1.0747(8) 0.5395(9) 0.128(5) Uani d P 0.673(8) A 1
    H H8A 0.2085 1.0867 0.6055 0.192 Uiso calc PR 0.673(8) A 1
    H H8B 0.0742 1.1075 0.5537 0.192 Uiso calc PR 0.673(8) A 1
    H H8C 0.2023 1.1188 0.4662 0.192 Uiso calc PR 0.673(8) A 1
    C C9 0.1692(5) 1.0100(5) 0.1877(4) 0.0476(12) Uani d . 1 . .
    C C10 0.0912(4) 0.9051(4) 0.1699(4) 0.0406(11) Uani d . 1 . .
    C C11 -0.0345(4) 0.9016(4) 0.1443(4) 0.0410(11) Uani d . 1 . .
    C C12 -0.1370(5) 1.0008(5) 0.1268(4) 0.0485(13) Uani d . 1 . .
    C C13 0.0583(4) 0.7107(5) 0.1515(4) 0.0478(12) Uani d . 1 . .
    C C14 0.064(3) 0.569(3) 0.1696(16) 0.054(5) Uani d P 0.621(17) B 1
    H H14A 0.1520 0.5390 0.1479 0.064 Uiso calc PR 0.621(17) B 1
    H H14B 0.0087 0.5375 0.1170 0.064 Uiso calc PR 0.621(17) B 1
    C C15 0.022(2) 0.517(2) 0.2987(18) 0.068(6) Uani d P 0.621(17) B 1
    H H15A -0.0693 0.5370 0.3172 0.081 Uiso calc PR 0.621(17) B 1
    H H15B 0.0697 0.5567 0.3521 0.081 Uiso calc PR 0.621(17) B 1
    C C16 0.0448(10) 0.3732(14) 0.3208(11) 0.099(5) Uani d P 0.621(17) B 1
    H H16A 0.0004 0.3336 0.2659 0.148 Uiso calc PR 0.621(17) B 1
    H H16B 0.0127 0.3423 0.4021 0.148 Uiso calc PR 0.621(17) B 1
    H H16C 0.1359 0.3532 0.3083 0.148 Uiso calc PR 0.621(17) B 1
    C C6' 0.237(3) 0.867(5) 0.522(4) 0.067(11) Uani d P 0.327(8) A 2
    H H6'1 0.1850 0.8512 0.5990 0.080 Uiso calc PR 0.327(8) A 2
    H H6'2 0.1827 0.9061 0.4619 0.080 Uiso calc PR 0.327(8) A 2
    C C7' 0.350(2) 0.954(2) 0.532(2) 0.083(7) Uani d P 0.327(8) A 2
    H H7'1 0.4079 0.9571 0.4579 0.099 Uiso calc PR 0.327(8) A 2
    H H7'2 0.3148 1.0395 0.5379 0.099 Uiso calc PR 0.327(8) A 2
    C C8' 0.426(2) 0.9112(19) 0.637(2) 0.118(9) Uani d P 0.327(8) A 2
    H H8'1 0.3673 0.8984 0.7099 0.177 Uiso calc PR 0.327(8) A 2
    H H8'2 0.4856 0.9752 0.6444 0.177 Uiso calc PR 0.327(8) A 2
    H H8'3 0.4721 0.8329 0.6252 0.177 Uiso calc PR 0.327(8) A 2
    C C14' 0.083(5) 0.576(5) 0.122(3) 0.055(8) Uani d P 0.379(17) B 2
    H H14C 0.1738 0.5519 0.1256 0.066 Uiso calc PR 0.379(17) B 2
    H H14D 0.0623 0.5708 0.0407 0.066 Uiso calc PR 0.379(17) B 2
    C C15' -0.0004(18) 0.4828(17) 0.212(2) 0.068(6) Uani d P 0.379(17) B 2
    H H15C -0.0910 0.5058 0.2064 0.082 Uiso calc PR 0.379(17) B 2
    H H15D 0.0148 0.3974 0.1907 0.082 Uiso calc PR 0.379(17) B 2
    C C16' 0.029(4) 0.484(4) 0.342(3) 0.083(12) Uani d P 0.379(17) B 2
    H H16D 0.0090 0.4031 0.3881 0.125 Uiso calc PR 0.379(17) B 2
    H H16E -0.0218 0.5500 0.3768 0.125 Uiso calc PR 0.379(17) B 2
    H H16F 0.1194 0.4990 0.3429 0.125 Uiso calc PR 0.379(17) B 2
loop_
    _atom_site_aniso_label
    _atom_site_aniso_U_11
    _atom_site_aniso_U_22
    _atom_site_aniso_U_33
    _atom_site_aniso_U_12
    _atom_site_aniso_U_13
    _atom_site_aniso_U_23
    Co1 0.0410(4) 0.0498(4) 0.0465(4) 0.0032(3) -0.0074(3) 0.0067(3)
    N1 0.047(2) 0.045(2) 0.042(2) 0.0015(18) -0.0092(18) -0.001(2)
    N2 0.063(3) 0.062(3) 0.037(2) 0.011(2) -0.0069(19) -0.002(2)
    N3 0.039(2) 0.038(2) 0.047(2) 0.0006(18) -0.0086(18) 0.0025(18)
    N4 0.039(2) 0.054(3) 0.057(3) -0.002(2) -0.0136(19) 0.005(2)
    O1 0.058(2) 0.059(2) 0.0373(19) 0.0130(16) -0.0062(15) 0.0021(16)
    O2 0.090(3) 0.046(2) 0.053(2) 0.0097(19) -0.0150(18) -0.0059(17)
    O3 0.087(3) 0.052(2) 0.059(2) 0.002(2) -0.0148(19) 0.0103(19)
    O7W 0.066(2) 0.086(3) 0.045(2) 0.0101(19) -0.0042(18) 0.0201(19)
    O5 0.0476(19) 0.049(2) 0.064(2) -0.0059(16) -0.0147(16) -0.0017(16)
    O6 0.060(2) 0.044(2) 0.087(3) 0.0017(17) -0.0118(18) -0.0077(19)
    O7 0.049(2) 0.056(2) 0.076(3) 0.0130(18) -0.0102(17) -0.0079(19)
    O8 0.0412(19) 0.063(2) 0.067(2) 0.0035(17) -0.0112(17) 0.0136(18)
    O1W 0.061(2) 0.099(3) 0.054(2) 0.0337(19) 0.0069(17) 0.026(2)
    O2W 0.044(2) 0.081(3) 0.092(3) -0.0128(18) -0.0180(18) 0.040(2)
    O3W 0.080(3) 0.082(3) 0.104(3) -0.030(2) 0.029(2) -0.042(2)
    O4W 0.156(4) 0.133(4) 0.067(3) 0.057(3) -0.025(3) -0.041(3)
    O5W 0.105(3) 0.131(4) 0.129(4) 0.012(3) -0.060(3) -0.041(3)
    O6W 0.066(4) 0.061(4) 0.052(4) -0.008(3) -0.009(3) -0.012(3)
    C1 0.041(3) 0.047(3) 0.048(3) 0.003(2) -0.011(2) -0.002(3)
    C2 0.034(2) 0.042(3) 0.039(3) 0.001(2) -0.007(2) 0.001(2)
    C3 0.033(2) 0.049(3) 0.044(3) 0.002(2) -0.007(2) 0.000(2)
    C4 0.037(3) 0.064(4) 0.047(3) 0.001(2) -0.010(2) 0.007(3)
    C5 0.073(4) 0.051(4) 0.051(3) 0.011(3) -0.010(3) -0.007(3)
    C6 0.089(16) 0.069(11) 0.062(8) 0.002(15) -0.006(11) -0.008(7)
    C7 0.105(9) 0.076(8) 0.087(8) 0.014(7) -0.009(6) -0.012(6)
    C8 0.176(11) 0.061(7) 0.140(10) 0.024(7) 0.016(8) -0.020(6)
    C9 0.049(3) 0.046(3) 0.046(3) 0.000(3) -0.004(2) 0.002(2)
    C10 0.038(3) 0.042(3) 0.041(3) -0.002(2) -0.005(2) 0.002(2)
    C11 0.043(3) 0.036(3) 0.042(3) -0.001(2) -0.003(2) 0.002(2)
    C12 0.045(3) 0.052(4) 0.043(3) 0.001(3) -0.001(2) 0.007(3)
    C13 0.046(3) 0.043(3) 0.053(3) 0.001(2) -0.011(2) 0.001(2)
    C14 0.051(10) 0.048(10) 0.063(14) -0.004(7) -0.016(11) -0.001(13)
    C15 0.066(8) 0.050(10) 0.082(17) 0.004(6) -0.017(11) 0.016(11)
    C16 0.091(8) 0.055(9) 0.143(11) 0.000(6) -0.010(7) 0.008(8)
    C6' 0.07(3) 0.07(2) 0.060(16) 0.02(3) -0.01(2) -0.007(14)
    C7' 0.102(19) 0.072(17) 0.073(15) 0.001(14) -0.011(12) -0.009(13)
    C8' 0.128(19) 0.101(17) 0.13(2) -0.005(14) 0.002(16) -0.031(15)
    C14' 0.053(13) 0.047(12) 0.06(2) -0.003(10) -0.010(18) 0.01(2)
    C15' 0.071(11) 0.051(12) 0.079(17) -0.001(9) -0.009(10) 0.001(10)
    C16' 0.074(13) 0.09(3) 0.08(2) -0.009(17) -0.030(14) 0.032(15)
_geom_special_details
;
All e.s.d.'s (except the e.s.d. in the dihedral angle between two l.s. planes)
are estimated using the full covariance matrix. The cell e.s.d.'s are taken
into account individually in the estimation of e.s.d.'s in distances, angles
and torsion angles; correlations between e.s.d.'s in cell parameters are only
used when they are defined by crystal symmetry. An approximate (isotropic)
treatment of cell e.s.d.'s is used for estimating e.s.d.'s involving l.s.
planes.
;
loop_
    _geom_bond_atom_site_label_1
    _geom_bond_atom_site_label_2
    _geom_bond_site_symmetry_2
    _geom_bond_distance
    _geom_bond_publ_flag
    Co1 O1W . 2.038(3) ?
    Co1 O2W . 2.083(3) ?
    Co1 N1 . 2.110(4) ?
    Co1 N3 . 2.129(3) ?
    Co1 O1 . 2.130(3) ?
    Co1 O5 . 2.163(3) ?
    N1 C5 . 1.319(5) ?
    N1 C2 . 1.362(5) ?
    N2 C5 . 1.347(5) ?
    N2 C3 . 1.361(5) ?
    N2 H2 . 0.8600 ?
    N3 C13 . 1.323(5) ?
    N3 C10 . 1.366(5) ?
    N4 C13 . 1.349(5) ?
    N4 C11 . 1.357(5) ?
    N4 H4 . 0.8600 ?
    O1 C1 . 1.261(5) ?
    O2 C1 . 1.256(5) ?
    O3 C4 . 1.306(6) ?
    O3 H3 . 0.8200 ?
    O7W C4 . 1.209(5) ?
    O5 C9 . 1.252(5) ?
    O6 C9 . 1.271(5) ?
    O7 C12 . 1.289(5) ?
    O7 H7 . 0.8200 ?
    O8 C12 . 1.221(5) ?
    O1W H1W . 0.8500 ?
    O1W H2W . 0.8500 ?
    O2W H4W . 0.8500 ?
    O2W H3W . 0.8500 ?
    O3W H5W . 0.8500 ?
    O3W H6W . 0.8500 ?
    O4W H7W . 0.8499 ?
    O4W H8W . 0.8499 ?
    O5W H9W . 0.8499 ?
    O5W H10W . 0.8503 ?
    O6W H12W . 0.8501 ?
    O6W H11W . 0.8503 ?
    C1 C2 . 1.467(6) ?
    C2 C3 . 1.364(5) ?
    C3 C4 . 1.465(6) ?
    C5 C6 . 1.50(3) ?
    C5 C6' . 1.51(5) ?
    C6 C7 . 1.500(19) ?
    C6 H6A . 0.9700 ?
    C6 H6B . 0.9700 ?
    C7 C8 . 1.552(13) ?
    C7 H7A . 0.9700 ?
    C7 H7B . 0.9700 ?
    C8 H8A . 0.9600 ?
    C8 H8B . 0.9600 ?
    C8 H8C . 0.9600 ?
    C9 C10 . 1.455(6) ?
    C10 C11 . 1.373(5) ?
    C11 C12 . 1.473(6) ?
    C13 C14 . 1.49(3) ?
    C13 C14' . 1.52(6) ?
    C14 C15 . 1.51(2) ?
    C14 H14A . 0.9700 ?
    C14 H14B . 0.9700 ?
    C15 C16 . 1.52(2) ?
    C15 H15A . 0.9700 ?
    C15 H15B . 0.9700 ?
    C16 H16A . 0.9600 ?
    C16 H16B . 0.9600 ?
    C16 H16C . 0.9600 ?
    C6' C7' . 1.54(5) ?
    C6' H6'1 . 0.9700 ?
    C6' H6'2 . 0.9700 ?
    C7' C8' . 1.51(3) ?
    C7' H7'1 . 0.9700 ?
    C7' H7'2 . 0.9700 ?
    C8' H8'1 . 0.9600 ?
    C8' H8'2 . 0.9600 ?
    C8' H8'3 . 0.9600 ?
    C14' C15' . 1.54(4) ?
    C14' H14C . 0.9700 ?
    C14' H14D . 0.9700 ?
    C15' C16' . 1.53(5) ?
    C15' H15C . 0.9700 ?
    C15' H15D . 0.9700 ?
    C16' H16D . 0.9600 ?
    C16' H16E . 0.9600 ?
    C16' H16F . 0.9600 ?
loop_
    _geom_angle_atom_site_label_1
    _geom_angle_atom_site_label_2
    _geom_angle_atom_site_label_3
    _geom_angle_site_symmetry_1
    _geom_angle_site_symmetry_3
    _geom_angle
    _geom_angle_publ_flag
    O1W Co1 O2W . . 90.34(12) ?
    O1W Co1 N1 . . 169.71(14) ?
    O2W Co1 N1 . . 88.21(12) ?
    O1W Co1 N3 . . 89.35(12) ?
    O2W Co1 N3 . . 170.64(14) ?
    N1 Co1 N3 . . 93.72(13) ?
    O1W Co1 O1 . . 91.72(13) ?
    O2W Co1 O1 . . 91.42(12) ?
    N1 Co1 O1 . . 78.13(13) ?
    N3 Co1 O1 . . 97.94(13) ?
    O1W Co1 O5 . . 89.43(12) ?
    O2W Co1 O5 . . 93.14(12) ?
    N1 Co1 O5 . . 100.82(13) ?
    N3 Co1 O5 . . 77.50(13) ?
    O1 Co1 O5 . . 175.29(11) ?
    C5 N1 C2 . . 106.3(4) ?
    C5 N1 Co1 . . 142.2(3) ?
    C2 N1 Co1 . . 111.5(3) ?
    C5 N2 C3 . . 108.6(4) ?
    C5 N2 H2 . . 125.7 ?
    C3 N2 H2 . . 125.7 ?
    C13 N3 C10 . . 106.0(4) ?
    C13 N3 Co1 . . 142.2(3) ?
    C10 N3 Co1 . . 111.3(3) ?
    C13 N4 C11 . . 108.7(4) ?
    C13 N4 H4 . . 125.7 ?
    C11 N4 H4 . . 125.7 ?
    C1 O1 Co1 . . 115.7(3) ?
    C4 O3 H3 . . 109.5 ?
    C9 O5 Co1 . . 114.9(3) ?
    C12 O7 H7 . . 109.5 ?
    Co1 O1W H1W . . 119.6 ?
    Co1 O1W H2W . . 129.5 ?
    H1W O1W H2W . . 108.4 ?
    Co1 O2W H4W . . 107.6 ?
    Co1 O2W H3W . . 138.9 ?
    H4W O2W H3W . . 108.3 ?
    H5W O3W H6W . . 108.6 ?
    H7W O4W H8W . . 110.7 ?
    H9W O5W H10W . . 109.1 ?
    H12W O6W H11W . . 106.1 ?
    O2 C1 O1 . . 124.7(5) ?
    O2 C1 C2 . . 119.0(4) ?
    O1 C1 C2 . . 116.4(4) ?
    N1 C2 C3 . . 110.0(4) ?
    N1 C2 C1 . . 118.2(4) ?
    C3 C2 C1 . . 131.7(4) ?
    N2 C3 C2 . . 105.1(4) ?
    N2 C3 C4 . . 121.0(4) ?
    C2 C3 C4 . . 133.9(5) ?
    O7W C4 O3 . . 121.6(5) ?
    O7W C4 C3 . . 122.0(5) ?
    O3 C4 C3 . . 116.4(4) ?
    N1 C5 N2 . . 110.1(4) ?
    N1 C5 C6 . . 124.1(10) ?
    N2 C5 C6 . . 124.8(10) ?
    N1 C5 C6' . . 127.9(19) ?
    N2 C5 C6' . . 119.5(18) ?
    C6 C5 C6' . . 24.0(15) ?
    C5 C6 C7 . . 111.0(14) ?
    C5 C6 H6A . . 109.4 ?
    C7 C6 H6A . . 109.4 ?
    C5 C6 H6B . . 109.4 ?
    C7 C6 H6B . . 109.4 ?
    H6A C6 H6B . . 108.0 ?
    C6 C7 C8 . . 108.5(12) ?
    C6 C7 H7A . . 110.0 ?
    C8 C7 H7A . . 110.0 ?
    C6 C7 H7B . . 110.0 ?
    C8 C7 H7B . . 110.0 ?
    H7A C7 H7B . . 108.4 ?
    O5 C9 O6 . . 122.9(5) ?
    O5 C9 C10 . . 117.7(4) ?
    O6 C9 C10 . . 119.5(4) ?
    N3 C10 C11 . . 110.0(4) ?
    N3 C10 C9 . . 118.4(4) ?
    C11 C10 C9 . . 131.6(4) ?
    N4 C11 C10 . . 105.1(4) ?
    N4 C11 C12 . . 122.1(4) ?
    C10 C11 C12 . . 132.7(4) ?
    O8 C12 O7 . . 123.5(5) ?
    O8 C12 C11 . . 120.6(5) ?
    O7 C12 C11 . . 116.0(4) ?
    N3 C13 N4 . . 110.3(4) ?
    N3 C13 C14 . . 126.2(12) ?
    N4 C13 C14 . . 122.2(12) ?
    N3 C13 C14' . . 125.0(19) ?
    N4 C13 C14' . . 123.3(19) ?
    C14 C13 C14' . . 21.0(15) ?
    C13 C14 C15 . . 112(2) ?
    C13 C14 H14A . . 109.3 ?
    C15 C14 H14A . . 109.3 ?
    C13 C14 H14B . . 109.3 ?
    C15 C14 H14B . . 109.3 ?
    H14A C14 H14B . . 108.0 ?
    C14 C15 C16 . . 111(2) ?
    C14 C15 H15A . . 109.3 ?
    C16 C15 H15A . . 109.3 ?
    C14 C15 H15B . . 109.3 ?
    C16 C15 H15B . . 109.3 ?
    H15A C15 H15B . . 108.0 ?
    C5 C6' C7' . . 105(2) ?
    C5 C6' H6'1 . . 110.7 ?
    C7' C6' H6'1 . . 110.7 ?
    C5 C6' H6'2 . . 110.7 ?
    C7' C6' H6'2 . . 110.7 ?
    H6'1 C6' H6'2 . . 108.8 ?
    C8' C7' C6' . . 114(3) ?
    C8' C7' H7'1 . . 108.8 ?
    C6' C7' H7'1 . . 108.8 ?
    C8' C7' H7'2 . . 108.8 ?
    C6' C7' H7'2 . . 108.8 ?
    H7'1 C7' H7'2 . . 107.7 ?
    C7' C8' H8'1 . . 109.5 ?
    C7' C8' H8'2 . . 109.5 ?
    H8'1 C8' H8'2 . . 109.5 ?
    C7' C8' H8'3 . . 109.5 ?
    H8'1 C8' H8'3 . . 109.5 ?
    H8'2 C8' H8'3 . . 109.5 ?
    C13 C14' C15' . . 110(2) ?
    C13 C14' H14C . . 109.6 ?
    C15' C14' H14C . . 109.6 ?
    C13 C14' H14D . . 109.6 ?
    C15' C14' H14D . . 109.6 ?
    H14C C14' H14D . . 108.1 ?
    C16' C15' C14' . . 112(2) ?
    C16' C15' H15C . . 109.1 ?
    C14' C15' H15C . . 109.1 ?
    C16' C15' H15D . . 109.1 ?
    C14' C15' H15D . . 109.1 ?
    H15C C15' H15D . . 107.9 ?
    C15' C16' H16D . . 109.5 ?
    C15' C16' H16E . . 109.5 ?
    H16D C16' H16E . . 109.5 ?
    C15' C16' H16F . . 109.5 ?
    H16D C16' H16F . . 109.5 ?
    H16E C16' H16F . . 109.5 ?
loop_
    _geom_torsion_atom_site_label_1
    _geom_torsion_atom_site_label_2
    _geom_torsion_atom_site_label_3
    _geom_torsion_atom_site_label_4
    _geom_torsion_site_symmetry_1
    _geom_torsion_site_symmetry_2
    _geom_torsion_site_symmetry_3
    _geom_torsion_site_symmetry_4
    _geom_torsion
    _geom_torsion_publ_flag
    O1W Co1 N1 C5 . . . . 165.8(7) ?
    O2W Co1 N1 C5 . . . . 83.8(5) ?
    N3 Co1 N1 C5 . . . . -87.1(5) ?
    O1 Co1 N1 C5 . . . . 175.6(5) ?
    O5 Co1 N1 C5 . . . . -9.1(5) ?
    O1W Co1 N1 C2 . . . . -12.3(9) ?
    O2W Co1 N1 C2 . . . . -94.4(3) ?
    N3 Co1 N1 C2 . . . . 94.8(3) ?
    O1 Co1 N1 C2 . . . . -2.6(3) ?
    O5 Co1 N1 C2 . . . . 172.7(3) ?
    O1W Co1 N3 C13 . . . . 85.1(5) ?
    O2W Co1 N3 C13 . . . . 173.2(7) ?
    N1 Co1 N3 C13 . . . . -85.1(5) ?
    O1 Co1 N3 C13 . . . . -6.6(5) ?
    O5 Co1 N3 C13 . . . . 174.6(5) ?
    O1W Co1 N3 C10 . . . . -84.9(3) ?
    O2W Co1 N3 C10 . . . . 3.3(10) ?
    N1 Co1 N3 C10 . . . . 104.9(3) ?
    O1 Co1 N3 C10 . . . . -176.5(3) ?
    O5 Co1 N3 C10 . . . . 4.7(3) ?
    O1W Co1 O1 C1 . . . . -178.8(3) ?
    O2W Co1 O1 C1 . . . . 90.8(3) ?
    N1 Co1 O1 C1 . . . . 3.0(3) ?
    N3 Co1 O1 C1 . . . . -89.2(3) ?
    O5 Co1 O1 C1 . . . . -74.6(15) ?
    O1W Co1 O5 C9 . . . . 84.7(3) ?
    O2W Co1 O5 C9 . . . . 175.0(3) ?
    N1 Co1 O5 C9 . . . . -96.2(3) ?
    N3 Co1 O5 C9 . . . . -4.8(3) ?
    O1 Co1 O5 C9 . . . . -19.6(16) ?
    Co1 O1 C1 O2 . . . . 177.2(3) ?
    Co1 O1 C1 C2 . . . . -2.7(4) ?
    C5 N1 C2 C3 . . . . 0.7(5) ?
    Co1 N1 C2 C3 . . . . 179.5(3) ?
    C5 N1 C2 C1 . . . . -176.7(4) ?
    Co1 N1 C2 C1 . . . . 2.1(4) ?
    O2 C1 C2 N1 . . . . -179.6(4) ?
    O1 C1 C2 N1 . . . . 0.4(5) ?
    O2 C1 C2 C3 . . . . 3.8(7) ?
    O1 C1 C2 C3 . . . . -176.3(4) ?
    C5 N2 C3 C2 . . . . 0.4(5) ?
    C5 N2 C3 C4 . . . . 179.0(4) ?
    N1 C2 C3 N2 . . . . -0.7(4) ?
    C1 C2 C3 N2 . . . . 176.2(4) ?
    N1 C2 C3 C4 . . . . -179.0(4) ?
    C1 C2 C3 C4 . . . . -2.1(8) ?
    N2 C3 C4 O7W . . . . -0.6(6) ?
    C2 C3 C4 O7W . . . . 177.6(4) ?
    N2 C3 C4 O3 . . . . -179.1(4) ?
    C2 C3 C4 O3 . . . . -1.0(7) ?
    C2 N1 C5 N2 . . . . -0.4(5) ?
    Co1 N1 C5 N2 . . . . -178.6(3) ?
    C2 N1 C5 C6 . . . . 168.5(10) ?
    Co1 N1 C5 C6 . . . . -9.7(12) ?
    C2 N1 C5 C6' . . . . -162.0(19) ?
    Co1 N1 C5 C6' . . . . 20(2) ?
    C3 N2 C5 N1 . . . . 0.0(5) ?
    C3 N2 C5 C6 . . . . -168.8(9) ?
    C3 N2 C5 C6' . . . . 163.4(19) ?
    N1 C5 C6 C7 . . . . 98.6(14) ?
    N2 C5 C6 C7 . . . . -94.1(16) ?
    C6' C5 C6 C7 . . . . -9(5) ?
    C5 C6 C7 C8 . . . . -172.3(11) ?
    Co1 O5 C9 O6 . . . . -175.8(3) ?
    Co1 O5 C9 C10 . . . . 3.9(5) ?
    C13 N3 C10 C11 . . . . -0.3(5) ?
    Co1 N3 C10 C11 . . . . 173.4(3) ?
    C13 N3 C10 C9 . . . . -178.1(4) ?
    Co1 N3 C10 C9 . . . . -4.5(5) ?
    O5 C9 C10 N3 . . . . 0.4(6) ?
    O6 C9 C10 N3 . . . . -179.9(4) ?
    O5 C9 C10 C11 . . . . -176.8(4) ?
    O6 C9 C10 C11 . . . . 2.8(7) ?
    C13 N4 C11 C10 . . . . 0.0(5) ?
    C13 N4 C11 C12 . . . . 178.7(4) ?
    N3 C10 C11 N4 . . . . 0.2(5) ?
    C9 C10 C11 N4 . . . . 177.6(4) ?
    N3 C10 C11 C12 . . . . -178.3(4) ?
    C9 C10 C11 C12 . . . . -0.9(8) ?
    N4 C11 C12 O8 . . . . -0.6(6) ?
    C10 C11 C12 O8 . . . . 177.6(4) ?
    N4 C11 C12 O7 . . . . 180.0(4) ?
    C10 C11 C12 O7 . . . . -1.8(7) ?
    C10 N3 C13 N4 . . . . 0.2(5) ?
    Co1 N3 C13 N4 . . . . -170.0(3) ?
    C10 N3 C13 C14 . . . . -167.0(10) ?
    Co1 N3 C13 C14 . . . . 22.7(12) ?
    C10 N3 C13 C14' . . . . 167.2(15) ?
    Co1 N3 C13 C14' . . . . -3.1(16) ?
    C11 N4 C13 N3 . . . . -0.1(5) ?
    C11 N4 C13 C14 . . . . 167.7(9) ?
    C11 N4 C13 C14' . . . . -167.3(15) ?
    N3 C13 C14 C15 . . . . 83(2) ?
    N4 C13 C14 C15 . . . . -83(2) ?
    C14' C13 C14 C15 . . . . 178(10) ?
    C13 C14 C15 C16 . . . . -172.5(16) ?
    N1 C5 C6' C7' . . . . -95(3) ?
    N2 C5 C6' C7' . . . . 105(3) ?
    C6 C5 C6' C7' . . . . -5(4) ?
    C5 C6' C7' C8' . . . . -70(3) ?
    N3 C13 C14' C15' . . . . 123(2) ?
    N4 C13 C14' C15' . . . . -71(3) ?
    C14 C13 C14' C15' . . . . 23(6) ?
    C13 C14' C15' C16' . . . . -60(4) ?
loop_
    _geom_hbond_atom_site_label_D
    _geom_hbond_atom_site_label_H
    _geom_hbond_atom_site_label_A
    _geom_hbond_site_symmetry_A
    _geom_hbond_distance_DH
    _geom_hbond_distance_HA
    _geom_hbond_distance_DA
    _geom_hbond_angle_DHA
    N2 H2 O4W . 0.86 1.89 2.745(5) 170.5
    N4 H4 O5W 1_455 0.86 1.93 2.752(5) 160.0
    O3 H3 O2 . 0.82 1.68 2.500(4) 179.1
    O7 H7 O6 . 0.82 1.64 2.461(4) 175.9
    O1W H1W O8 2_575 0.85 1.87 2.715(4) 177.7
    O1W H2W O3W 1_554 0.85 1.81 2.661(4) 177.2
    O2W H4W O7W 2_666 0.85 1.94 2.791(4) 174.3
    O2W H3W O8 1_655 0.85 2.05 2.897(4) 174.8
    O3W H5W O2 2_666 0.85 1.95 2.796(5) 172.2
    O3W H6W O5 2_676 0.85 2.05 2.895(4) 172.0
    O3W H6W O6 2_676 0.85 2.63 3.206(4) 126.6
    O4W H8W O6W . 0.85 1.89 2.674(7) 152.4
    O5W H9W O3W 1_554 0.85 2.08 2.867(5) 153.0
    O5W H10W O7W 2_666 0.85 2.33 3.092(5) 148.9
    O6W H12W O6W 2_667 0.85 1.68 2.162(11) 113.4
    O6W H12W O1 1_556 0.85 2.14 2.730(6) 125.9
    O6W H11W O5W 2_666 0.85 2.05 2.588(7) 120.9
data_global
_journal_date_recd_electronic     2010-12-13
_journal_date_accepted     2010-12-16
_journal_name_full     'Acta Crystallographica, Section E'
_journal_year     2011
_journal_volume     67
_journal_issue      1
_journal_page_first     m106
_journal_page_last     m107
_journal_paper_category     QM
_journal_coeditor_code     BT5437
_publ_contact_author_name     'Wen-Dong Song'
_publ_contact_author_address
;
College of Science, Guangdong Ocean University,
Zhan Jiang 524088
People's Republic of China.
;
_publ_contact_author_email     songwd60@163.com
_publ_contact_author_fax     '86 0759 2383636'
_publ_contact_author_phone     '86 0759 2383559'
_publ_section_title
;\
Diaquabis(5-carboxy-2-propyl-1<i>H</i>-imidazole-4-carboxylato-\
\k^2^<i>N</i>^3^,<i>O</i>^4^)cobalt(II) 3.5-hydrate
;
loop_
    _publ_author_name
    _publ_author_footnote
    _publ_author_address
    'Shi-Jie Li' .
;
College of Food Science and Technology,
Guangdong Ocean University
Zhanjiang 524088
People's Republic of China
;
    'Dong-Liang Miao' .
;
College of Food Science and Technology,
Guangdong Ocean University
Zhanjiang 524088
People's Republic of China
;
    'Wen-Dong Song' .
;
College of Science,
Guangdong Ocean University
Zhanjiang 524088
People's Republic of China
;
    'Shao-Wei Tong' .
;
College of Food Science and Technology,
Guangdong Ocean University
Zhanjiang 524088
People's Republic of China
;
    'Jing-Bo An' .
;
College of Food Science and Technology,
Guangdong Ocean University
Zhanjiang 524088
People's Republic of China
;
