# Supplementary material for: Diaqua­bis­(5-carb­oxy-2-propyl-1H-imidazole-4-carboxyl­ato-κ2 N 3,O 4)cobalt(II) 3.5-hydrate
Source: Acta Crystallogr Sect E Struct Rep Online. 2010 Dec 24;67(Pt 1):m106–7. doi: 10.1107/S1600536810052785 (PMC3050148; doi:10.1107/S1600536810052785)
Supplement: Supplementary file 2 [file e-67-0m106-Isup2.hkl]

# 
# h,k,l, Fc-squared, Fo-squared, sigma(Fo-squared) and status flag 
# 
data_I
_shelx_title ' 100820a in P-1' 
_shelx_refln_list_code          4 
_shelx_F_calc_maximum      168.47 
_exptl_crystal_F_000       576.00 
_reflns_d_resolution_high  0.8409 
 
loop_ 
 _symmetry_equiv_pos_as_xyz 
 'x, y, z' 
 '-x, -y, -z' 
 
_cell_length_a    10.4050 
_cell_length_b    10.6131 
_cell_length_c    11.2529 
_cell_angle_alpha  82.371 
_cell_angle_beta   83.743 
_cell_angle_gamma  87.330 
 
_shelx_F_squared_multiplier     1.000 
 
loop_ 
 _refln_index_h 
 _refln_index_k 
 _refln_index_l 
 _refln_F_squared_calc 
 _refln_F_squared_meas 
 _refln_F_squared_sigma 
 _refln_observed_status 
   1   0   0     1692.99     1802.81     50.18 o 
   2   0   0     1854.83     1787.90     77.49 o 
   3   0   0    15811.25    16741.88    166.09 o 
   4   0   0     8233.49     8128.90     54.66 o 
   5   0   0       43.49       58.72      9.27 o 
   6   0   0      237.19      221.22     10.06 o 
   7   0   0      365.47      394.62     13.70 o 
   8   0   0       78.41       71.85     10.86 o 
   9   0   0       44.38       35.05      9.68 o 
  10   0   0      271.16      323.49     40.00 o 
  11   0   0        0.32      -10.17     25.44 o 
  12   0   0       10.17       10.41     22.89 o 
 -12   1   0       56.75       99.20     28.90 o 
 -11   1   0      135.24      187.30     33.99 o 
 -10   1   0        5.96        7.05      8.32 o 
  -9   1   0        6.41        4.00      9.68 o 
  -8   1   0      506.74      534.28     24.61 o 
  -7   1   0        7.46        4.05      8.63 o 
  -6   1   0       15.04       15.20      6.34 o 
  -5   1   0      655.95      690.47     19.57 o 
  -4   1   0     2709.20     2590.87     39.50 o 
  -3   1   0     4410.00     4359.60     35.87 o 
  -2   1   0      210.30      195.31     14.68 o 
  -1   1   0      354.52      341.78     15.72 o 
   0   1   0        3.26        2.77      3.24 o 
   1   1   0    15490.77    15966.47    130.88 o 
   2   1   0     3549.81     4222.12    190.77 o 
   3   1   0     7881.80     8217.92     49.28 o 
   4   1   0     2944.09     3341.62     40.79 o 
   5   1   0     5685.64     6066.12     43.65 o 
   6   1   0       13.38       10.28      5.21 o 
   7   1   0      306.60      352.83     15.40 o 
   8   1   0       68.12       77.73     13.48 o 
   9   1   0       22.58       33.53     23.59 o 
  10   1   0       18.63       -1.39     20.58 o 
  11   1   0       19.28       43.47     25.44 o 
  12   1   0        2.74       -3.01     20.35 o 
 -12   2   0       16.65       34.22     27.98 o 
 -11   2   0        4.02       15.95     19.65 o 
 -10   2   0      151.14      142.58     15.02 o 
  -9   2   0       84.78       81.50     12.80 o 
  -8   2   0      285.77      280.52     17.14 o 
  -7   2   0      895.36      894.90     34.04 o 
  -6   2   0      853.75      809.38     28.94 o 
  -5   2   0     1634.82     1585.39     45.44 o 
  -4   2   0      233.51      245.85     14.62 o 
  -3   2   0     2008.99     1784.47     66.94 o 
  -2   2   0      930.25      752.28     25.67 o 
  -1   2   0      313.27      309.16     17.11 o 
   0   2   0       79.53       64.74      9.02 o 
   1   2   0     6386.71     6921.83     69.48 o 
   2   2   0      814.49      774.16     25.44 o 
   3   2   0      584.59      600.00     12.06 o 
   4   2   0      847.65      810.08     17.13 o 
   5   2   0      723.79      706.53     19.10 o 
   6   2   0       13.37       21.44      6.16 o 
   7   2   0      143.31      123.44     10.47 o 
   8   2   0       52.91       51.96     14.25 o 
   9   2   0        2.55       10.41     21.04 o 
  10   2   0      110.93      125.10     34.45 o 
  11   2   0       26.95       24.05     22.89 o 
  12   2   0       40.27       60.35     26.59 o 
 -11   3   0      155.43      174.36     17.12 o 
 -10   3   0      124.14      127.42     15.45 o 
  -9   3   0       27.06       36.03     11.54 o 
  -8   3   0      265.32      299.07     18.47 o 
  -7   3   0     1050.90     1024.73     36.94 o 
  -6   3   0       27.52       41.40     12.59 o 
  -5   3   0     1443.76     1431.40     37.60 o 
  -4   3   0     3294.77     3333.72     52.81 o 
  -3   3   0     1040.06      956.15     26.69 o 
  -2   3   0     6729.52     7718.01    104.05 o 
  -1   3   0     1109.38     1158.23     34.68 o 
   0   3   0      257.27      289.04     17.80 o 
   1   3   0       68.74       77.37     12.26 o 
   2   3   0     2626.78     2793.92     86.36 o 
   3   3   0      175.06      175.74     16.65 o 
   4   3   0      618.29      590.79     31.68 o 
   5   3   0      291.95      298.48     10.81 o 
   6   3   0      298.56      253.30     49.37 o 
   7   3   0       13.00       16.65     10.17 o 
   8   3   0       22.16       19.10     14.55 o 
   9   3   0      585.16      649.60     33.11 o 
  10   3   0        1.74       24.97     30.75 o 
  11   3   0        7.73       23.12     22.89 o 
  12   3   0       11.71       26.13     31.45 o 
 -11   4   0       36.17       45.31     13.43 o 
 -10   4   0      110.38       93.66     14.98 o 
  -9   4   0      125.66      113.52     13.91 o 
  -8   4   0      107.32      109.95     16.99 o 
  -7   4   0       54.01       50.23     14.06 o 
  -6   4   0     2167.06     2161.16     51.99 o 
  -5   4   0      630.96      671.08     27.80 o 
  -4   4   0       13.22        5.58     13.64 o 
  -3   4   0      478.55      523.51     30.75 o 
  -2   4   0     1403.48     1454.90     46.71 o 
  -1   4   0      680.98      647.91     30.29 o 
   0   4   0        2.72       -8.09      9.48 o 
   1   4   0     1392.23     1619.87     38.15 o 
   2   4   0      224.97      212.61     10.09 o 
   3   4   0       19.50       13.25      4.77 o 
   4   4   0        2.55        8.09     15.26 o 
   5   4   0     1968.09     1987.66     64.74 o 
   6   4   0      145.61      160.01     26.59 o 
   7   4   0       28.47       13.18     13.83 o 
   8   4   0       58.54       84.25     16.42 o 
   9   4   0      365.61      391.96     28.08 o 
  10   4   0       82.64       85.79     33.30 o 
  11   4   0       23.00       34.45     32.83 o 
 -11   5   0       29.25       41.67     13.28 o 
 -10   5   0      260.61      297.31     23.08 o 
  -9   5   0        6.99        4.20     10.65 o 
  -8   5   0      108.77      116.00     31.22 o 
  -7   5   0      430.09      394.46     26.24 o 
  -6   5   0      317.25      313.02     24.56 o 
  -5   5   0      537.74      524.72     26.15 o 
  -4   5   0     1053.68     1046.09     47.40 o 
  -3   5   0       96.07       72.84     15.72 o 
  -2   5   0      103.54       88.10     18.73 o 
  -1   5   0     4430.52     4956.19     88.56 o 
   0   5   0     1768.28     1866.49     48.56 o 
   1   5   0      888.57      875.00     34.57 o 
   2   5   0     1120.68     1149.86     24.42 o 
   3   5   0     1102.73     1100.07     21.60 o 
   4   5   0      100.41      114.92     19.89 o 
   5   5   0       45.65       46.01     22.43 o 
   6   5   0      272.14      317.71     31.68 o 
   7   5   0        4.51       11.89     12.87 o 
   8   5   0       43.07       57.23     17.58 o 
   9   5   0       29.34       55.65     17.08 o 
  10   5   0      236.27      243.78     24.43 o 
  11   5   0        0.54       13.41     31.45 o 
 -10   6   0        3.06        9.85      9.45 o 
  -9   6   0      195.29      193.05     18.41 o 
  -8   6   0      128.81      121.28     19.36 o 
  -7   6   0       21.84       40.00     22.89 o 
  -6   6   0        7.24       -1.16     14.11 o 
  -5   6   0     1138.94     1078.69     55.73 o 
  -4   6   0      274.31      272.85     27.29 o 
  -3   6   0       49.82       44.17     13.87 o 
  -2   6   0       16.53        5.32     14.11 o 
  -1   6   0      124.57      110.76     16.19 o 
   0   6   0       23.39       33.07     10.64 o 
   1   6   0       12.10        8.83      7.31 o 
   2   6   0      747.80      715.24     21.74 o 
   3   6   0      160.66      213.17     14.34 o 
   4   6   0      442.12      467.32     34.92 o 
   5   6   0      648.34      599.12     40.00 o 
   6   6   0        0.65       13.87     18.50 o 
   7   6   0      125.81       98.05     17.11 o 
   8   6   0        0.90        8.74     18.85 o 
   9   6   0       61.85       58.05     17.37 o 
  10   6   0        0.16        9.92     13.22 o 
  -9   7   0       40.51       54.05     17.29 o 
  -8   7   0       29.65       50.87     20.58 o 
  -7   7   0        3.17        2.54     18.73 o 
  -6   7   0      386.18      365.11     35.84 o 
  -5   7   0        3.30       19.19     15.72 o 
  -4   7   0        5.86       -1.62     12.02 o 
  -3   7   0      476.91      438.18     33.30 o 
  -2   7   0      146.49      129.03     21.50 o 
  -1   7   0        0.60      -10.64     12.95 o 
   0   7   0      167.55      168.34     18.27 o 
   1   7   0      132.63      125.96     12.70 o 
   2   7   0      160.03      146.39     12.60 o 
   3   7   0       51.09       39.54     13.64 o 
   4   7   0      242.42      252.50     29.60 o 
   5   7   0      237.50      265.45     31.22 o 
   6   7   0        5.23        6.94     18.04 o 
   7   7   0      109.29      140.05     34.80 o 
   8   7   0        2.88      -14.34     23.59 o 
   9   7   0        1.06       -2.60     17.80 o 
  10   7   0       55.12       69.60     17.84 o 
  -9   8   0       18.10       19.10     12.21 o 
  -8   8   0      106.65       90.64     22.89 o 
  -7   8   0      157.51      123.01     29.14 o 
  -6   8   0       65.72       34.22     17.57 o 
  -5   8   0      533.23      443.73     39.31 o 
  -4   8   0       66.15       76.77     23.59 o 
  -3   8   0       29.58       18.27     14.80 o 
  -2   8   0      235.69      236.78     25.90 o 
  -1   8   0      934.90      887.93     43.47 o 
   0   8   0       37.33       19.19     11.10 o 
   1   8   0       15.04        3.41      7.77 o 
   2   8   0       97.01      126.02     24.05 o 
   3   8   0       58.70       60.35     16.42 o 
   4   8   0       29.13       21.27     15.72 o 
   5   8   0      186.57      187.07     28.90 o 
   6   8   0       15.56       25.67     24.05 o 
   7   8   0      133.92      118.38     19.95 o 
   8   8   0      149.03      122.56     24.28 o 
   9   8   0       64.37       72.73     18.82 o 
  -8   9   0       17.55       23.80     12.72 o 
  -7   9   0       13.55       14.80     22.66 o 
  -6   9   0       76.09       69.60     24.51 o 
  -5   9   0      184.97      118.85     23.82 o 
  -4   9   0       42.70       12.72     19.19 o 
  -3   9   0       43.53       32.14     16.19 o 
  -2   9   0        4.13        2.77     16.19 o 
  -1   9   0      159.71      139.20     21.27 o 
   0   9   0      384.73      420.84     47.52 o 
   1   9   0        5.47       -4.15      9.00 o 
   2   9   0      129.63       97.35     19.89 o 
   3   9   0        6.78        9.71     12.95 o 
   4   9   0      174.88      163.25     28.21 o 
   5   9   0        0.27        5.09     14.80 o 
   6   9   0        1.01       17.34     22.66 o 
   7   9   0        2.49        3.06     29.94 o 
   8   9   0       89.98       90.77     21.66 o 
  -7  10   0       55.37       41.26     13.53 o 
  -6  10   0       54.26       35.61     24.97 o 
  -5  10   0       27.84       17.80     16.65 o 
  -4  10   0      285.70      244.64     33.30 o 
  -3  10   0      119.13       79.77     23.35 o 
  -2  10   0        9.30       -2.08     11.79 o 
  -1  10   0        5.33       -7.17     14.57 o 
   0  10   0      611.72      561.98     48.10 o 
   1  10   0        0.71        7.86     12.49 o 
   2  10   0        0.52        8.79     17.34 o 
   3  10   0       43.66       73.76     22.20 o 
   4  10   0       79.99       67.75     24.05 o 
   5  10   0        4.59        5.55     22.20 o 
   6  10   0        4.97       34.45     17.80 o 
   7  10   0        0.19       31.45     18.50 o 
  -5  11   0        8.49        3.47     16.19 o 
  -4  11   0        5.25        2.08     15.49 o 
  -3  11   0       61.61       35.84     17.57 o 
  -2  11   0       59.20       25.44     19.19 o 
  -1  11   0        0.34        4.16     15.95 o 
   5  11   0      134.34      151.92     30.06 o 
   6  11   0        1.51       64.05     24.05 o 
   0  12   0       22.44      114.69     24.28 o 
   1  12   0        3.58       54.80     17.57 o 
   2  12   0        1.63       40.00     17.34 o 
   3  12   0       14.40      108.91     26.59 o 
  -3 -12   1       13.14       68.91     24.74 o 
  -2 -12   1       25.48       68.68     24.51 o 
  -1 -12   1       49.43       86.48     25.20 o 
   0 -12   1        5.44       54.80     24.97 o 
  -5 -11   1        1.39       29.60     21.74 o 
  -4 -11   1       33.88       37.23     22.43 o 
  -3 -11   1      154.28      140.59     31.22 o 
  -2 -11   1       56.25      107.52     27.98 o 
  -1 -11   1       21.90       58.96     22.66 o 
   0 -11   1       81.57      130.18     31.22 o 
   1 -11   1       49.12       59.07     20.93 o 
   2 -11   1       10.02       -1.85     17.11 o 
   3 -11   1       65.91       71.68     24.97 o 
   4 -11   1        2.53        0.23     15.03 o 
   5 -11   1        0.13       -4.16     14.57 o 
  -7 -10   1       39.49       47.63     20.58 o 
  -6 -10   1        1.17       32.60     25.20 o 
  -5 -10   1      185.22      235.39     37.69 o 
  -4 -10   1       15.22       60.35     26.82 o 
  -3 -10   1        3.21       21.97     22.43 o 
  -2 -10   1       93.18      104.98     25.67 o 
  -1 -10   1      361.88      408.82     41.39 o 
   0 -10   1       19.14        4.56     12.02 o 
   1 -10   1       94.08       97.00     33.30 o 
   2 -10   1      317.21      252.04     30.98 o 
   3 -10   1      132.06      135.50     27.05 o 
   4 -10   1       61.31       39.54     18.04 o 
   5 -10   1       71.13       65.44     25.44 o 
   6 -10   1       15.11       16.42     22.20 o 
  -8  -9   1       13.08       22.89     18.04 o 
  -7  -9   1       18.56       58.50     26.13 o 
  -6  -9   1       28.59       78.16     27.98 o 
  -5  -9   1      141.38      142.90     32.14 o 
  -4  -9   1      331.40      362.07     39.77 o 
  -3  -9   1       58.75       50.56     13.73 o 
  -2  -9   1        1.93       13.93     11.53 o 
  -1  -9   1       17.23       11.97      8.19 o 
   0  -9   1      898.42      923.52     30.79 o 
   1  -9   1      131.38      107.42     16.84 o 
   2  -9   1        0.03        3.66     12.07 o 
   3  -9   1       89.84       56.65     17.57 o 
   4  -9   1      122.71      106.13     25.44 o 
   5  -9   1        0.44       -2.77     18.50 o 
   6  -9   1      207.86      186.83     33.07 o 
   7  -9   1      131.72       91.10     24.28 o 
   8  -9   1       14.48        0.46     16.42 o 
  -9  -8   1       11.47       18.06     13.43 o 
  -8  -8   1      246.25      240.20     26.43 o 
  -7  -8   1       23.29       28.73     19.42 o 
  -6  -8   1       24.01       35.51     16.89 o 
  -5  -8   1      403.42      402.75     42.78 o 
  -4  -8   1      585.08      614.05     31.44 o 
  -3  -8   1        3.31        8.32     12.72 o 
  -2  -8   1       37.46       37.23     16.65 o 
  -1  -8   1       16.94       20.30      9.98 o 
   0  -8   1      154.39      154.29     15.40 o 
   1  -8   1      101.74       93.42     21.04 o 
   2  -8   1        1.06       -1.05      9.60 o 
   3  -8   1        8.36       15.26     15.03 o 
   4  -8   1      163.82      158.16     25.20 o 
   5  -8   1       24.40       20.58     15.95 o 
   6  -8   1       78.53      101.05     26.36 o 
   7  -8   1       30.21       19.19     17.80 o 
   8  -8   1       34.98       33.76     24.28 o 
   9  -8   1       42.92       32.60     24.74 o 
 -10  -7   1        0.45      -10.39     24.74 o 
  -9  -7   1      155.74      166.82     22.40 o 
  -8  -7   1      107.33      108.28     19.45 o 
  -7  -7   1       23.98        0.71     12.71 o 
  -6  -7   1       15.51       15.60     12.54 o 
  -5  -7   1      233.63      250.12     22.64 o 
  -4  -7   1       87.74       94.55     15.20 o 
  -3  -7   1      120.50      122.55     21.04 o 
  -2  -7   1       75.56       75.75     17.46 o 
  -1  -7   1      171.04      184.21     27.29 o 
   0  -7   1      345.84      370.66     29.14 o 
   1  -7   1      486.57      476.57     32.83 o 
   2  -7   1       17.53        5.29      8.86 o 
   3  -7   1       60.66       62.86     14.57 o 
   4  -7   1       47.54       64.98     21.74 o 
   5  -7   1      328.95      314.94     33.30 o 
   6  -7   1        1.09       -6.47     13.18 o 
   7  -7   1       42.49       56.19     23.82 o 
   8  -7   1      442.29      418.30     43.93 o 
   9  -7   1        8.19        4.42     12.97 o 
 -10  -6   1       71.02      100.68     21.60 o 
  -9  -6   1        4.16        9.94     14.06 o 
  -8  -6   1       26.49       42.24     14.04 o 
  -7  -6   1      519.67      500.91     30.96 o 
  -6  -6   1       46.22       27.00     15.61 o 
  -5  -6   1      102.34       93.21     18.38 o 
  -4  -6   1     1110.47     1141.70     35.33 o 
  -3  -6   1      817.89      780.31     49.83 o 
  -2  -6   1       21.22       36.91     16.65 o 
  -1  -6   1        5.91        5.96      7.17 o 
   0  -6   1      351.85      308.92     23.59 o 
   1  -6   1        1.60        7.86      9.94 o 
   2  -6   1       18.55       34.68     13.41 o 
   3  -6   1        4.41       -0.59      8.54 o 
   4  -6   1       26.42       36.77     19.19 o 
   5  -6   1      868.57      880.29     50.64 o 
   6  -6   1      130.27      115.53     18.53 o 
   7  -6   1       17.30       45.78     17.80 o 
   8  -6   1       29.29       25.92     14.25 o 
   9  -6   1      180.93      194.35     26.94 o 
  10  -6   1       10.53       -5.64     12.81 o 
 -11  -5   1       16.90       20.12     23.82 o 
 -10  -5   1        9.89       23.30     15.45 o 
  -9  -5   1        3.48        7.61     11.89 o 
  -8  -5   1        0.82       -8.93     14.80 o 
  -7  -5   1       49.49       42.27     17.92 o 
  -6  -5   1       90.80       97.90     16.27 o 
  -5  -5   1        4.23        2.17     12.67 o 
  -4  -5   1        0.95       -2.88      4.96 o 
  -3  -5   1      100.86       86.96      8.81 o 
  -2  -5   1      447.87      467.51     16.89 o 
  -1  -5   1       45.53       60.08      8.74 o 
   0  -5   1       90.52      114.00     15.72 o 
   1  -5   1     2620.65     2671.17     62.43 o 
   2  -5   1      254.91      188.68     22.43 o 
   3  -5   1      197.31      190.52     13.54 o 
   4  -5   1        1.86        4.80      5.93 o 
   5  -5   1     1152.55     1079.79     36.79 o 
   6  -5   1        1.08       -7.34      8.92 o 
   7  -5   1        5.07       -3.55     11.65 o 
   8  -5   1        5.36        7.76     11.62 o 
   9  -5   1       61.19       52.05     15.53 o 
  10  -5   1        0.81        5.27     11.46 o 
  11  -5   1       18.41       22.99     12.26 o 
 -11  -4   1       12.22       11.79     21.50 o 
 -10  -4   1      380.51      388.00     49.25 o 
  -9  -4   1       17.97       21.82     15.72 o 
  -8  -4   1        3.01        9.67     15.23 o 
  -7  -4   1        0.84        3.54     10.47 o 
  -6  -4   1      535.29      536.35     27.82 o 
  -5  -4   1       28.84       25.33      5.94 o 
  -4  -4   1      183.48      185.56     10.93 o 
  -3  -4   1      409.90      416.65     13.73 o 
  -2  -4   1     1234.92     1221.14     41.62 o 
  -1  -4   1      289.28      284.31     12.51 o 
   0  -4   1     5745.21     6196.28     87.17 o 
   1  -4   1     2243.01     2233.46     54.80 o 
   2  -4   1        0.91        5.28      6.16 o 
   3  -4   1     1037.91     1074.35     28.68 o 
   4  -4   1     2443.49     2665.78     48.76 o 
   5  -4   1       82.48       77.14     13.07 o 
   6  -4   1      907.93      819.50     33.18 o 
   7  -4   1      971.70      946.03     37.30 o 
   8  -4   1       37.97       51.21     13.32 o 
   9  -4   1        4.43       -2.23     11.72 o 
  10  -4   1      265.94      253.72     24.49 o 
  11  -4   1       19.42       33.12     11.15 o 
 -11  -3   1       37.04       63.13     31.22 o 
 -10  -3   1      239.09      214.35     33.99 o 
  -9  -3   1      175.77      168.23     20.24 o 
  -8  -3   1      212.71      227.62     21.27 o 
  -7  -3   1        9.45        6.73     10.12 o 
  -6  -3   1       37.17       36.09      8.29 o 
  -5  -3   1      709.53      918.48    137.46 o 
  -4  -3   1       39.72       56.11     11.37 o 
  -3  -3   1       12.62       20.07      5.83 o 
  -2  -3   1       19.30       34.73      6.63 o 
  -1  -3   1       19.91        8.11      6.09 o 
   0  -3   1       47.79       54.11      9.48 o 
   1  -3   1     5830.32     6246.03    248.23 o 
   2  -3   1     2658.78     2664.91     42.90 o 
   3  -3   1     2262.79     2550.82     44.83 o 
   4  -3   1     1159.75     1134.95     32.02 o 
   5  -3   1     2759.79     2720.75     51.81 o 
   6  -3   1      478.64      481.66     25.07 o 
   7  -3   1        4.26       11.34     10.39 o 
   8  -3   1      126.68      129.87     16.54 o 
   9  -3   1      807.62      784.33     36.14 o 
  10  -3   1       22.10       25.93      9.67 o 
  11  -3   1       95.38       91.06     15.74 o 
 -12  -2   1        2.15       -1.39     19.89 o 
 -11  -2   1       26.47       24.05     28.67 o 
 -10  -2   1       31.18        7.86     27.29 o 
  -9  -2   1      181.64      215.51     36.77 o 
  -8  -2   1      144.26      150.04     18.45 o 
  -7  -2   1       94.71       85.07     10.41 o 
  -6  -2   1     1035.04     1031.59     22.82 o 
  -5  -2   1      171.12      149.82     10.84 o 
  -4  -2   1       98.42      103.50      7.77 o 
  -3  -2   1     1984.05     1901.45     23.29 o 
  -2  -2   1       57.05       31.68      6.92 o 
  -1  -2   1        2.57       -9.02      6.38 o 
   0  -2   1     1348.25     1428.00     22.48 o 
   1  -2   1     1293.55     1412.48     45.70 o 
   2  -2   1     1629.21     1620.32     42.53 o 
   3  -2   1        4.30        5.27      6.77 o 
   4  -2   1        8.52       -6.55      8.09 o 
   5  -2   1     1666.67     1694.45     39.87 o 
   6  -2   1        1.44        3.74     10.61 o 
   7  -2   1      432.19      421.68     30.64 o 
   8  -2   1       75.19       78.29     20.58 o 
   9  -2   1      164.03      149.62     19.04 o 
  10  -2   1      516.47      510.84     40.70 o 
  11  -2   1      254.34      230.31     40.70 o 
  12  -2   1        2.28       20.58     20.81 o 
 -12  -1   1       32.57        3.01     21.27 o 
 -11  -1   1       89.69       93.65     32.14 o 
 -10  -1   1       49.71       88.79     25.90 o 
  -9  -1   1        2.50        0.00     18.50 o 
  -8  -1   1       23.59       25.29      8.96 o 
  -7  -1   1      419.56      377.06     20.26 o 
  -6  -1   1      413.80      377.94     15.26 o 
  -5  -1   1     2479.26     2638.33     34.03 o 
  -4  -1   1      360.78      312.75     11.79 o 
  -3  -1   1      377.54      363.29     14.00 o 
  -2  -1   1      317.50      326.78      9.29 o 
  -1  -1   1      329.50      381.86      8.48 o 
   0  -1   1      310.75      324.83     12.83 o 
   1  -1   1      146.49      150.83      7.17 o 
   2  -1   1       33.13       42.34      7.54 o 
   3  -1   1       11.08       30.38      8.41 o 
   4  -1   1       67.04       94.73     11.16 o 
   5  -1   1     1709.80     1747.86     34.12 o 
   6  -1   1      341.95      309.43     11.16 o 
   7  -1   1      609.05      559.58     26.37 o 
   8  -1   1      461.02      416.81     24.39 o 
   9  -1   1        6.49       10.81      7.70 o 
  10  -1   1      487.05      431.91     22.24 o 
  11  -1   1        6.01       -0.92     28.21 o 
  12  -1   1       83.75      106.37     35.15 o 
 -12   0   1        9.26       16.42     21.04 o 
 -11   0   1       35.43       41.62     29.14 o 
 -10   0   1       70.26       82.78     31.22 o 
  -9   0   1        7.64       17.16     12.83 o 
  -8   0   1      103.18       89.35     16.76 o 
  -7   0   1       46.43       43.40      8.88 o 
  -6   0   1       48.42       51.65      8.24 o 
  -5   0   1     1051.27     1071.97     23.39 o 
  -4   0   1      191.30      175.32      9.19 o 
  -3   0   1      508.95      496.17     21.38 o 
  -2   0   1      124.57      112.23      6.84 o 
  -1   0   1     9925.49    10374.47     53.66 o 
   0   0   1     1546.77     1458.01     16.43 o 
   1   0   1      266.70      290.28      7.77 o 
   2   0   1     6285.74     6716.10    242.68 o 
   3   0   1    10855.66    11676.30     86.02 o 
   4   0   1      284.44      285.92     14.89 o 
   5   0   1     4435.75     4684.44     70.53 o 
   6   0   1     4054.48     4033.63     65.47 o 
   7   0   1        2.86       -2.47      6.43 o 
   8   0   1      223.42      206.49     35.84 o 
   9   0   1       75.63       87.17     11.53 o 
  10   0   1        1.18       21.04     22.66 o 
  11   0   1       42.67       11.79     29.14 o 
  12   0   1       45.21       46.71     25.44 o 
 -12   1   1       24.71       13.41     19.65 o 
 -11   1   1        1.98       14.11     19.19 o 
 -10   1   1      405.65      403.93     58.85 o 
  -9   1   1       13.59       32.10     17.46 o 
  -8   1   1        1.87       -3.16     11.11 o 
  -7   1   1      340.79      350.31     16.78 o 
  -6   1   1       79.96       73.82      7.51 o 
  -5   1   1      187.02      174.14      9.50 o 
  -4   1   1      532.96      524.95     12.53 o 
  -3   1   1        8.93       -1.90      4.69 o 
  -2   1   1        2.26       -2.15      5.20 o 
  -1   1   1      118.56      121.95      6.94 o 
   0   1   1    19830.72    19142.19    154.23 o 
   1   1   1     1968.15     1947.77     20.72 o 
   2   1   1       66.12      114.12      6.99 o 
   3   1   1    28382.06    28154.80    152.88 o 
   4   1   1     4908.96     5631.21    144.17 o 
   5   1   1      350.57      382.68     16.64 o 
   6   1   1     6253.90     5982.66    206.95 o 
   7   1   1     2588.09     2502.83     83.13 o 
   8   1   1        2.18       12.22     15.85 o 
   9   1   1      591.16      568.60     48.10 o 
  10   1   1      760.98      740.17     56.19 o 
  11   1   1       19.81       21.27     22.66 o 
  12   1   1        6.70        6.47     22.66 o 
 -11   2   1      136.59      131.11     33.76 o 
 -10   2   1       56.10       37.54     13.89 o 
  -9   2   1      176.42      167.80     14.98 o 
  -8   2   1      530.59      574.68     24.87 o 
  -7   2   1       60.44       50.34      9.26 o 
  -6   2   1       90.98       64.34     10.15 o 
  -5   2   1     2322.97     2346.27     37.91 o 
  -4   2   1      469.54      484.66     16.58 o 
  -3   2   1       21.17       19.91      6.17 o 
  -2   2   1      150.92      170.78      9.25 o 
  -1   2   1      831.50      926.73     19.62 o 
   0   2   1      163.03      165.20      7.60 o 
   1   2   1      481.22      479.77     11.04 o 
   2   2   1     1195.46     1140.43     32.83 o 
   3   2   1      308.15      298.75     20.35 o 
   4   2   1     3479.22     3575.45     74.46 o 
   5   2   1     2925.50     2992.35     74.22 o 
   6   2   1        2.54       10.94      5.50 o 
   7   2   1      191.51      166.57     10.41 o 
   8   2   1      694.00      739.23     32.02 o 
   9   2   1       57.24       69.14     33.07 o 
  10   2   1      103.48       71.45     27.52 o 
  11   2   1       76.99      101.28     30.29 o 
  12   2   1       11.51        1.62     23.35 o 
 -11   3   1        2.33       -6.37     14.24 o 
 -10   3   1       12.90       21.01     12.60 o 
  -9   3   1       55.67       47.30     12.25 o 
  -8   3   1       13.88       15.75     10.83 o 
  -7   3   1      441.60      422.53     20.67 o 
  -6   3   1      809.08      770.14     24.81 o 
  -5   3   1      581.49      572.45     20.81 o 
  -4   3   1     2143.24     2211.08     87.87 o 
  -3   3   1     1599.28     1570.95     34.25 o 
  -2   3   1       78.43       76.07     13.18 o 
  -1   3   1      106.41       99.43     12.95 o 
   0   3   1     3455.18     3591.47     54.57 o 
   1   3   1     3275.45     3313.96     45.30 o 
   2   3   1     1975.27     2109.39     86.83 o 
   3   3   1       98.16       79.31     14.34 o 
   4   3   1     5343.91     5309.75     92.72 o 
   5   3   1      245.04      263.21     10.06 o 
   6   3   1      245.98      116.81     52.14 o 
   7   3   1       14.24        6.94     20.58 o 
   8   3   1       46.03       46.94     24.28 o 
   9   3   1       29.84       27.48     11.06 o 
  10   3   1      133.69      139.89     31.45 o 
  11   3   1       13.94        3.01     22.43 o 
  12   3   1        4.95       18.50     31.91 o 
 -11   4   1       73.88      105.82     19.78 o 
 -10   4   1       14.40       21.52     11.59 o 
  -9   4   1        1.64        1.17     10.93 o 
  -8   4   1      116.10      136.05     14.24 o 
  -7   4   1      736.88      745.50     27.85 o 
  -6   4   1       80.33       76.86     11.01 o 
  -5   4   1      237.02      233.62     18.31 o 
  -4   4   1     1825.79     1899.51     43.31 o 
  -3   4   1      854.42      827.57     37.00 o 
  -2   4   1     2116.96     1950.89     52.03 o 
  -1   4   1     5101.86     4785.08     76.54 o 
   0   4   1      720.91      643.98     25.67 o 
   1   4   1     2508.08     2568.44     35.01 o 
   2   4   1     1395.64     1413.03     22.72 o 
   3   4   1       10.35       28.67     14.80 o 
   4   4   1        9.88       28.44     12.49 o 
   5   4   1     1007.03     1020.65     47.40 o 
   6   4   1      427.34      387.31     33.99 o 
   7   4   1        1.26       60.81     21.97 o 
   8   4   1        0.81        3.70     30.06 o 
   9   4   1      277.52      332.34     26.11 o 
  10   4   1       30.66       19.65     23.59 o 
  11   4   1        3.93       42.78     26.36 o 
 -11   5   1       21.41       30.03     11.25 o 
 -10   5   1       66.28       96.74     18.88 o 
  -9   5   1       13.37       12.34     11.16 o 
  -8   5   1       34.41       31.70     10.24 o 
  -7   5   1       67.80       80.56     14.32 o 
  -6   5   1      566.38      559.15     23.47 o 
  -5   5   1      759.92      729.74     32.60 o 
  -4   5   1      186.27      182.44     24.28 o 
  -3   5   1     1645.59     1522.42     52.72 o 
  -2   5   1     5053.75     5231.13     94.34 o 
  -1   5   1     1569.12     1509.70     46.25 o 
   0   5   1     4823.41     5062.79     78.62 o 
   1   5   1     1437.93     1448.08     81.39 o 
   2   5   1      536.52      560.95     13.36 o 
   3   5   1       12.62       25.75      5.33 o 
   4   5   1      375.99      410.43     30.06 o 
   5   5   1      448.20      432.40     32.14 o 
   6   5   1       94.19       79.77     22.66 o 
   7   5   1       36.15       27.05     19.42 o 
   8   5   1        9.40      -12.72     26.36 o 
   9   5   1       60.09       63.68     15.06 o 
  10   5   1       40.98       30.73     12.01 o 
  11   5   1       13.31        9.25     23.35 o 
 -10   6   1      175.50      192.24     19.69 o 
  -9   6   1       56.25       56.99     15.13 o 
  -8   6   1      299.09      295.02     21.47 o 
  -7   6   1       30.47       32.33      9.77 o 
  -6   6   1      386.72      419.38     26.57 o 
  -5   6   1       30.22       44.17     17.80 o 
  -4   6   1      380.30      404.65     34.22 o 
  -3   6   1        1.21       12.95     15.03 o 
  -2   6   1      110.99      105.21     18.96 o 
  -1   6   1     1153.45     1123.78     43.47 o 
   0   6   1     2041.66     1901.18     51.33 o 
   1   6   1        8.45        4.90      9.25 o 
   2   6   1     3252.99     3343.90     48.27 o 
   3   6   1      236.50      230.31     11.60 o 
   4   6   1      240.07      232.39     27.75 o 
   5   6   1      622.09      554.72     39.08 o 
   6   6   1      192.25      225.91     34.45 o 
   7   6   1       12.68       13.87     20.35 o 
   8   6   1        3.40       15.49     24.74 o 
   9   6   1      203.75      248.69     23.78 o 
  10   6   1       67.32       87.91     21.27 o 
  11   6   1        0.03      -12.72     30.98 o 
  -9   7   1      167.41      178.58     21.58 o 
  -8   7   1       75.97       55.18     17.41 o 
  -7   7   1       45.64       47.86     16.07 o 
  -6   7   1      269.31      243.58     23.44 o 
  -5   7   1      277.15      283.95     35.15 o 
  -4   7   1       20.22       14.34     13.87 o 
  -3   7   1      673.15      561.66     36.77 o 
  -2   7   1      620.39      540.15     35.15 o 
  -1   7   1        0.76        6.24     13.18 o 
   0   7   1       35.47       25.90     12.72 o 
   1   7   1      220.78      184.98     14.15 o 
   2   7   1      299.55      317.47     12.98 o 
   3   7   1       50.47       24.74     14.11 o 
   4   7   1        8.58       27.29     19.89 o 
   5   7   1      516.43      569.52     40.23 o 
   6   7   1        5.41        7.63     23.35 o 
   7   7   1       59.19       73.76     29.14 o 
   8   7   1        0.50      -31.91     24.51 o 
   9   7   1       33.59       37.17     13.99 o 
  10   7   1       18.23       19.95     35.49 o 
  -9   8   1        2.04        2.01     10.73 o 
  -8   8   1        1.43       10.64     11.12 o 
  -7   8   1       26.69       25.88     17.57 o 
  -6   8   1      214.46      221.70     21.89 o 
  -4   8   1       19.91       13.18     15.26 o 
  -3   8   1      368.14      392.63     36.07 o 
  -2   8   1       18.82        9.48     12.72 o 
  -1   8   1        1.00        0.46     10.64 o 
   0   8   1        8.61       10.87     10.41 o 
   1   8   1        5.68       10.10      9.11 o 
   2   8   1       35.90       47.17     15.95 o 
   3   8   1       30.22       25.20     19.89 o 
   4   8   1      189.53      198.86     29.37 o 
   5   8   1        0.63       15.72     23.12 o 
   6   8   1        4.20      -24.74     19.65 o 
   7   8   1      111.77      174.35     34.45 o 
   8   8   1        0.08       -8.32     27.29 o 
   9   8   1        0.38       16.10     17.80 o 
  -8   9   1       52.40       65.83     15.67 o 
  -7   9   1       79.42       98.37     17.33 o 
  -6   9   1       22.24       11.67     10.29 o 
  -5   9   1      240.33      232.46     28.33 o 
  -3   9   1       61.54       52.03     18.27 o 
  -2   9   1      208.19      194.93     28.21 o 
  -1   9   1      703.70      696.47     42.08 o 
   0   9   1       11.66        7.40     10.17 o 
   1   9   1      319.62      356.09     34.22 o 
   2   9   1       71.82       92.95     21.04 o 
   3   9   1       52.79       79.54     24.28 o 
   4   9   1        1.18        0.46     19.19 o 
   5   9   1      191.10      200.71     29.14 o 
   6   9   1        6.58      204.87     32.60 o 
   7   9   1       34.29       15.26     21.27 o 
   8   9   1       81.73       58.50     25.90 o 
   9   9   1       23.65       20.95     31.33 o 
  -7  10   1       18.13       17.74     11.93 o 
  -6  10   1      108.08      128.76     32.83 o 
  -5  10   1       24.10       20.68     15.38 o 
  -4  10   1        5.82        4.86      9.62 o 
  -3  10   1      146.41      116.37     16.56 o 
  -2  10   1       95.17      105.08     15.69 o 
  -1  10   1      121.56       87.07     14.68 o 
   0  10   1      139.84      171.80     26.13 o 
   1  10   1       74.83      123.94     24.97 o 
   2  10   1        0.15        1.16     18.73 o 
   3  10   1       32.44       38.62     17.80 o 
   4  10   1        4.49       11.10     20.12 o 
   5  10   1        2.79       -3.70     21.74 o 
   6  10   1        2.76      -27.98     20.35 o 
   7  10   1        1.98       -9.48     18.96 o 
  -5  11   1       66.71       94.11     16.35 o 
  -4  11   1        9.11       12.70     10.78 o 
  -3  11   1       15.88       31.11     11.24 o 
  -2  11   1       14.06        7.74      9.77 o 
   0  11   1       91.62      111.45     23.12 o 
   1  11   1        0.39       17.80     17.80 o 
   2  11   1      112.91      135.27     24.97 o 
   3  11   1      223.88      214.35     29.60 o 
   4  11   1       21.03       21.04     22.66 o 
   5  11   1       19.03       35.84     20.12 o 
   6  11   1       23.56       22.89     24.28 o 
  -3  12   1        9.13       21.33     10.71 o 
  -1  12   1        2.47       56.88     15.26 o 
  -1 -12   2       18.74       42.78     21.04 o 
   0 -12   2        6.06       38.38     24.28 o 
  -5 -11   2       30.07       67.98     28.67 o 
  -4 -11   2       14.96       43.24     27.52 o 
  -3 -11   2       31.19       66.36     24.51 o 
  -2 -11   2       83.00      126.48     28.67 o 
  -1 -11   2       52.52       75.38     24.28 o 
   0 -11   2       10.95       12.95     17.11 o 
   1 -11   2       69.74       37.92     19.65 o 
   2 -11   2       59.42       38.85     21.74 o 
   3 -11   2        0.43      -13.41     18.73 o 
   4 -11   2        0.37       14.57     16.19 o 
  -6 -10   2       18.69       32.60     20.12 o 
  -5 -10   2        0.43      -16.88     21.74 o 
  -4 -10   2        9.24       30.75     24.74 o 
  -3 -10   2      151.54      218.98     37.69 o 
  -2 -10   2      138.50      127.64     31.45 o 
  -1 -10   2        7.48       20.35     23.12 o 
   0 -10   2      462.14      420.53    130.18 o 
   1 -10   2       77.10       76.26     33.30 o 
   2 -10   2        3.80        9.25     18.27 o 
   3 -10   2      175.54      130.65     25.90 o 
   4 -10   2       72.51       57.58     20.12 o 
   5 -10   2        0.71      -11.56     14.11 o 
   6 -10   2       45.89       20.35     18.50 o 
  -8  -9   2       57.67       68.21     25.44 o 
  -7  -9   2        9.77       25.44     19.19 o 
  -6  -9   2       12.16       -2.31     16.19 o 
  -5  -9   2      116.76      133.19     31.68 o 
  -4  -9   2       33.16       57.81     27.29 o 
  -3  -9   2       13.34       27.29     25.44 o 
  -2  -9   2        2.34       10.64     18.27 o 
  -1  -9   2      345.65      233.60    115.96 o 
   0  -9   2        0.03       10.38     11.25 o 
   1  -9   2      302.25      276.32     25.32 o 
   2  -9   2      845.40      881.85     74.11 o 
   3  -9   2       35.35       32.37     17.11 o 
   4  -9   2       66.80       86.71     22.66 o 
   5  -9   2      530.90      516.80     45.78 o 
   6  -9   2       38.49       18.73     22.43 o 
   7  -9   2       22.86       26.13     19.19 o 
  -9  -8   2       59.44       78.62     28.44 o 
  -8  -8   2       66.95       78.62     25.67 o 
  -7  -8   2       65.06       77.00     23.82 o 
  -6  -8   2      231.96      272.39     36.07 o 
  -5  -8   2      309.31      331.12     38.38 o 
  -4  -8   2       87.77      101.74     25.20 o 
  -3  -8   2      281.53      315.40     37.46 o 
  -2  -8   2      410.60      379.45     42.08 o 
  -1  -8   2        4.03       -3.82     13.53 o 
   0  -8   2       83.00       75.92     10.93 o 
   1  -8   2      233.15      237.50     34.34 o 
   2  -8   2       53.17       55.36     13.40 o 
   3  -8   2      280.95      284.88     33.99 o 
   4  -8   2        2.01        8.79     14.80 o 
   5  -8   2        0.42        9.94     21.74 o 
   6  -8   2      304.32      253.20     33.53 o 
   7  -8   2      102.60      113.53     26.13 o 
   8  -8   2        7.23        1.85     16.65 o 
  -9  -7   2       23.55       23.12     19.19 o 
  -8  -7   2       42.47       43.88     18.87 o 
  -7  -7   2       27.86       32.19     13.98 o 
  -6  -7   2       63.65       38.87     12.72 o 
  -5  -7   2      924.29      974.22     68.10 o 
  -4  -7   2      216.07      221.55     19.72 o 
  -3  -7   2      452.38      475.94     35.84 o 
  -2  -7   2     1051.98     1158.33     27.39 o 
  -1  -7   2      893.72      913.37     24.96 o 
   0  -7   2        9.48       14.36      6.76 o 
   1  -7   2      575.21      556.44     49.37 o 
   2  -7   2      224.14      220.34     17.90 o 
   3  -7   2      171.23      170.58     16.36 o 
   4  -7   2       11.09        6.71     15.03 o 
   5  -7   2      160.39      162.56     26.59 o 
   6  -7   2       11.23        6.01     15.72 o 
   7  -7   2       58.12       48.10     19.42 o 
   8  -7   2       21.47       21.27     16.88 o 
   9  -7   2       23.10       34.41     15.37 o 
 -10  -6   2       10.63       22.03     18.53 o 
  -9  -6   2      122.91      127.45     22.39 o 
  -8  -6   2       43.37       51.34     16.07 o 
  -7  -6   2       11.82        9.70     13.63 o 
  -6  -6   2      226.05      221.47     27.29 o 
  -5  -6   2      682.89      793.79     34.57 o 
  -4  -6   2        6.87        5.41     11.00 o 
  -3  -6   2       97.27       99.29      9.91 o 
  -2  -6   2      758.53      719.35     20.17 o 
  -1  -6   2      840.54      900.46     29.53 o 
   0  -6   2     1123.18     1074.76     32.18 o 
   1  -6   2      655.34      700.36     26.72 o 
   2  -6   2       42.63       41.66      9.87 o 
   3  -6   2       20.52        8.85      9.94 o 
   4  -6   2       20.19        2.54     13.41 o 
   5  -6   2        6.98      -15.49     19.19 o 
   6  -6   2      276.87      203.53     20.58 o 
   7  -6   2       35.80       37.23     21.04 o 
   8  -6   2      207.94      216.28     22.62 o 
   9  -6   2        3.27       -0.73     14.85 o 
  10  -6   2       98.35      108.39     18.29 o 
 -10  -5   2      172.49      155.69     24.22 o 
  -9  -5   2        3.93       -2.06     13.69 o 
  -8  -5   2        0.42        1.24     12.92 o 
  -7  -5   2      255.11      260.35     23.16 o 
  -6  -5   2        5.55        1.31     12.39 o 
  -5  -5   2      315.78      293.70     23.01 o 
  -4  -5   2      928.04      833.54     20.59 o 
  -3  -5   2      362.81      354.20     13.76 o 
  -2  -5   2      159.90      148.20      9.78 o 
  -1  -5   2     1257.09     1284.87     58.73 o 
   0  -5   2     3116.79     3353.20     90.53 o 
   1  -5   2        6.09        4.58      7.93 o 
   2  -5   2     1890.25     1873.04    100.12 o 
   3  -5   2       74.61       53.31      9.15 o 
   4  -5   2      127.28      129.81     10.67 o 
   5  -5   2      566.37      578.54     27.73 o 
   6  -5   2      186.40      199.96     21.74 o 
   7  -5   2        1.62       -7.62     10.13 o 
   8  -5   2        3.60        1.92     10.20 o 
   9  -5   2        3.01        6.49     12.58 o 
  10  -5   2       51.54       71.23     17.31 o 
  11  -5   2        2.19       12.19     21.04 o 
 -11  -4   2       49.92       88.56     27.52 o 
 -10  -4   2        4.71       14.57     21.04 o 
  -9  -4   2      147.87      139.65     20.11 o 
  -8  -4   2       30.95       25.35     16.38 o 
  -7  -4   2       44.59       42.01     14.93 o 
  -6  -4   2      151.49      154.97     16.83 o 
  -5  -4   2      982.10     1005.31     23.96 o 
  -4  -4   2      119.75      120.90     11.45 o 
  -3  -4   2       20.61       26.14      6.78 o 
  -2  -4   2      143.53      136.17     12.21 o 
  -1  -4   2      198.40      220.15      9.94 o 
   0  -4   2       39.14       37.69      8.46 o 
   1  -4   2        6.68        3.34      7.11 o 
   2  -4   2      304.72      327.29     16.00 o 
   3  -4   2      138.19      140.11      9.24 o 
   4  -4   2      832.01      778.59     30.91 o 
   5  -4   2      437.61      454.11     23.37 o 
   6  -4   2      181.52      196.66     20.58 o 
   7  -4   2      115.46      105.06     15.61 o 
   8  -4   2       14.34       23.37     12.56 o 
   9  -4   2       20.87        0.27     13.49 o 
  10  -4   2        6.33       -1.09     12.31 o 
  11  -4   2       16.42       29.45     26.13 o 
 -11  -3   2       41.64       50.18     30.75 o 
 -10  -3   2      344.28      377.60     46.01 o 
  -9  -3   2      214.65      259.67     24.64 o 
  -8  -3   2      153.50      160.31     19.78 o 
  -7  -3   2       72.43       53.04     15.20 o 
  -6  -3   2     1264.79     1198.97     25.87 o 
  -5  -3   2      344.13      302.97     13.87 o 
  -4  -3   2      408.44      375.15     13.97 o 
  -3  -3   2      882.32      856.84     17.89 o 
  -2  -3   2      137.04      152.68      8.71 o 
  -1  -3   2       90.05       85.43      6.76 o 
   0  -3   2     1533.94     1485.75     28.98 o 
   1  -3   2       38.55       26.64      8.86 o 
   2  -3   2      320.10      347.89     11.63 o 
   3  -3   2      118.53      144.48     14.00 o 
   4  -3   2     2435.66     2356.62     44.39 o 
   5  -3   2        9.83       18.46      8.74 o 
   6  -3   2      964.01      950.46     34.80 o 
   7  -3   2     1916.34     1880.56     49.87 o 
   8  -3   2      101.48       77.53     15.74 o 
   9  -3   2      414.16      452.76     29.04 o 
  10  -3   2      373.02      349.74     26.21 o 
  11  -3   2       37.47       33.12     14.97 o 
 -11  -2   2       42.02       53.65     23.82 o 
 -10  -2   2      101.93       67.29     30.29 o 
  -9  -2   2       13.22       29.60     19.89 o 
  -8  -2   2       90.75      100.39     17.16 o 
  -7  -2   2       10.68        3.72      8.57 o 
  -6  -2   2      291.42      247.04     17.20 o 
  -5  -2   2      664.58      670.51     18.88 o 
  -4  -2   2      932.48      916.68     19.71 o 
  -3  -2   2     1672.68     1688.58     24.46 o 
  -2  -2   2     1000.39     1044.56     17.65 o 
  -1  -2   2       13.02        8.60      5.50 o 
   0  -2   2      119.35       95.87      8.85 o 
   1  -2   2      328.21      282.67      8.85 o 
   2  -2   2       53.61       38.02      6.17 o 
   3  -2   2      294.20      371.44     13.92 o 
   4  -2   2       13.51       11.64      8.68 o 
   5  -2   2     1795.77     1837.60     40.68 o 
   6  -2   2       41.28       46.40     12.40 o 
   7  -2   2        0.67       -2.49      9.10 o 
   8  -2   2      141.97      160.44     18.76 o 
   9  -2   2      382.52      342.75     24.79 o 
  10  -2   2       24.77        4.90     13.94 o 
  11  -2   2      150.35      135.96     30.29 o 
  12  -2   2       58.12       26.59     22.43 o 
 -11  -1   2        9.09       15.49     21.04 o 
 -10  -1   2      145.04      128.80     28.67 o 
  -9  -1   2      178.60      193.08     35.15 o 
  -8  -1   2      337.84      315.10     18.26 o 
  -7  -1   2      320.50      307.40     16.50 o 
  -6  -1   2     1065.88      952.40     23.80 o 
  -5  -1   2      876.70      922.78     21.48 o 
  -4  -1   2      332.94      315.18     14.17 o 
  -3  -1   2       40.13       23.96      7.04 o 
  -2  -1   2      123.68      120.63      8.12 o 
  -1  -1   2      635.06      709.64     12.42 o 
   0  -1   2     2093.85     1961.94     42.66 o 
   1  -1   2        3.08        9.73      5.66 o 
   2  -1   2       33.03       39.10      8.28 o 
   3  -1   2      208.53      190.83     13.43 o 
   4  -1   2      472.74      448.52     19.46 o 
   5  -1   2       33.29       44.08     11.66 o 
   6  -1   2       56.80       52.06     12.18 o 
   7  -1   2      109.96      114.10     15.70 o 
   8  -1   2       56.80       53.29     13.94 o 
   9  -1   2      115.26       88.22     17.16 o 
  10  -1   2      389.95      385.92     46.71 o 
  11  -1   2      172.94      173.19     33.99 o 
  12  -1   2        1.52        6.94     28.44 o 
 -11   0   2      123.78      121.16     28.44 o 
 -10   0   2        1.40       -0.23     17.57 o 
  -9   0   2       40.54       49.92     27.98 o 
  -8   0   2       82.61       68.24     14.11 o 
  -7   0   2       63.95      128.57     36.85 o 
  -6   0   2       22.18       17.96      8.01 o 
  -5   0   2     1468.43     1451.94     28.82 o 
  -4   0   2      653.09      719.74     18.11 o 
  -3   0   2      234.02      263.40     11.59 o 
  -2   0   2     6022.33     5776.38    103.55 o 
  -1   0   2      264.86      284.51      8.80 o 
   0   0   2     2991.66     3009.06     32.27 o 
   1   0   2     2119.88     2173.68     56.88 o 
   2   0   2       95.40      112.51      9.75 o 
   3   0   2     1286.50     1257.75     26.04 o 
   4   0   2      129.40      138.96     11.91 o 
   5   0   2     2914.07     2997.94     86.94 o 
   6   0   2      161.82      156.81     19.31 o 
   7   0   2        1.57       -3.47     10.01 o 
   8   0   2       29.00       22.31     11.41 o 
   9   0   2        4.50       -3.01     20.58 o 
  10   0   2      222.20      237.47     36.77 o 
  11   0   2        0.03      -14.34     19.65 o 
  12   0   2        7.03      -10.41     21.97 o 
 -11   1   2       93.09       91.80     26.59 o 
 -10   1   2      130.07      116.77     26.59 o 
  -9   1   2       12.48        9.44      9.70 o 
  -8   1   2       57.72       83.48     24.16 o 
  -7   1   2      159.60      137.36     12.41 o 
  -6   1   2      246.51      198.24     12.50 o 
  -5   1   2       27.72       37.54      9.48 o 
  -4   1   2       55.55       72.92      8.44 o 
  -3   1   2      144.89      135.21      8.85 o 
  -2   1   2      245.32      229.71      9.51 o 
  -1   1   2     3198.39     3222.89     53.18 o 
   0   1   2     2092.14     1962.45     36.30 o 
   1   1   2       12.85       29.06      6.02 o 
   2   1   2     3348.07     3569.04     99.78 o 
   3   1   2      684.23      763.70     18.96 o 
   4   1   2        3.63       -1.55      6.42 o 
   5   1   2     4160.45     4294.78     90.76 o 
   6   1   2      779.61      812.81     40.81 o 
   7   1   2       87.68       92.95     18.85 o 
   8   1   2      135.78      128.59     15.08 o 
   9   1   2      457.69      406.04     47.63 o 
  10   1   2       12.88       10.41     22.66 o 
  11   1   2       38.91       64.28     33.53 o 
  12   1   2      129.52       94.80     37.00 o 
 -11   2   2        2.46       30.52     27.98 o 
 -10   2   2      597.56      602.75     34.27 o 
  -9   2   2       18.68       20.10     14.38 o 
  -8   2   2       25.90       22.79     13.78 o 
  -7   2   2       75.22       88.36     14.29 o 
  -6   2   2      545.83      537.85     25.58 o 
  -5   2   2       35.09       34.95      9.78 o 
  -4   2   2      191.36      224.69     15.80 o 
  -3   2   2       79.48       60.95     10.11 o 
  -2   2   2        0.23        6.71     11.56 o 
  -1   2   2     5879.25     5712.09     77.92 o 
   0   2   2      514.34      534.37     21.27 o 
   1   2   2       73.63       86.45     35.38 o 
   2   2   2     1853.91     1696.93     51.80 o 
   3   2   2     3169.73     3352.04    178.05 o 
   4   2   2     1814.23     1994.40     54.45 o 
   5   2   2       57.65       34.85      7.85 o 
   6   2   2     3388.49     3568.31     50.16 o 
   7   2   2     2350.46     2149.52     75.15 o 
   9   2   2     1321.87     1275.70     72.38 o 
  10   2   2      672.55      611.84     52.95 o 
  11   2   2       22.12       56.19     27.98 o 
  12   2   2       39.77       46.94     33.76 o 
 -11   3   2      118.83      120.11     20.10 o 
 -10   3   2       11.68       20.04     13.90 o 
  -9   3   2      233.33      296.73     41.97 o 
  -8   3   2      360.16      346.96     26.76 o 
  -7   3   2        0.25       -0.88      9.75 o 
  -6   3   2      377.28      395.68     19.39 o 
  -5   3   2     2994.66     3009.29     46.18 o 
  -4   3   2        0.91        2.70      6.92 o 
  -3   3   2        0.16       -4.50      6.68 o 
  -2   3   2     2166.76     2147.76     38.00 o 
  -1   3   2     5472.73     5516.23     81.62 o 
   0   3   2      435.80      394.48     20.35 o 
   1   3   2     1695.08     1809.88     84.40 o 
   2   3   2      125.82      118.38      8.16 o 
   3   3   2        7.59        7.34      5.56 o 
   4   3   2      426.80      419.21     49.25 o 
   5   3   2      723.25      756.48     17.48 o 
   6   3   2       34.92       53.18     19.19 o 
   7   3   2        0.59      -19.42     18.04 o 
   8   3   2      169.13      163.48     30.75 o 
   9   3   2      303.46      328.35     45.09 o 
  10   3   2      184.34      163.25     34.22 o 
  11   3   2      139.20      148.91     34.68 o 
  12   3   2        8.91        4.62     24.97 o 
 -11   4   2        3.54        9.50     14.24 o 
 -10   4   2       20.17       17.94     15.77 o 
  -9   4   2        0.78        3.94     11.69 o 
  -8   4   2        0.05       -2.42      8.03 o 
  -7   4   2       22.62       18.28      9.67 o 
  -6   4   2      476.27      467.24     22.31 o 
  -5   4   2      242.29      233.70     14.71 o 
  -4   4   2       15.02        8.27     10.21 o 
  -3   4   2      168.62      157.40     14.80 o 
  -2   4   2      120.73      118.78     13.30 o 
  -1   4   2      196.86      207.37     14.14 o 
   0   4   2     1314.28     1297.67     37.23 o 
   1   4   2       16.50        9.02      6.82 o 
   2   4   2      882.55      967.19     21.18 o 
   3   4   2      393.53      371.19     33.64 o 
   4   4   2     1164.81     1268.53     50.41 o 
   5   4   2      517.27      465.24     32.83 o 
   6   4   2      532.99      576.46     43.47 o 
   7   4   2      151.76      138.28     25.44 o 
   8   4   2       43.51       40.70     24.51 o 
   9   4   2       14.75       17.57     29.37 o 
  10   4   2      181.39      142.67     33.07 o 
  11   4   2       52.46       95.04     38.38 o 
 -10   5   2        8.50        6.24     11.77 o 
  -9   5   2       28.85       31.98     13.32 o 
  -8   5   2        1.33       13.35     11.62 o 
  -7   5   2       36.32       35.80     11.84 o 
  -6   5   2       95.75       88.41     13.97 o 
  -5   5   2     1243.65     1157.85     48.91 o 
  -4   5   2      991.10      980.51     33.52 o 
  -3   5   2       19.59       21.41     10.78 o 
  -2   5   2      398.42      342.69     18.15 o 
  -1   5   2     7199.73     7285.13     77.01 o 
   0   5   2     1426.25     1497.22     31.71 o 
   1   5   2      426.42      492.27     18.50 o 
   2   5   2     2852.66     3043.83     57.23 o 
   3   5   2     1309.82     1312.22     24.13 o 
   4   5   2        2.00       -9.25     11.33 o 
   5   5   2      171.94      174.12     22.89 o 
   6   5   2      428.91      412.75     36.77 o 
   7   5   2       67.99       77.46     25.20 o 
   8   5   2       49.87       53.65     23.12 o 
   9   5   2       37.97       34.22     32.60 o 
  10   5   2       12.64       19.19     30.98 o 
  11   5   2        2.81       19.89     25.44 o 
 -10   6   2        1.09        1.80     11.56 o 
  -9   6   2      115.32      109.47     16.31 o 
  -8   6   2        9.46       10.51     10.86 o 
  -7   6   2        1.31        0.44     10.55 o 
  -6   6   2        1.90       -4.60      9.30 o 
  -5   6   2      143.95      152.43     16.84 o 
  -4   6   2      191.69      177.76     16.83 o 
  -3   6   2       77.37       52.47     12.75 o 
  -2   6   2      289.14      254.77     16.98 o 
  -1   6   2       17.79        8.20      6.75 o 
   0   6   2     1952.47     1993.29     38.59 o 
   1   6   2      652.66      624.48     17.54 o 
   2   6   2       17.78       25.08      8.57 o 
   3   6   2      934.90      901.13     22.75 o 
   4   6   2     1865.07     1940.95     65.67 o 
   5   6   2      335.32      354.01     33.07 o 
   6   6   2        0.44       -1.16     17.11 o 
   7   6   2      377.84      385.92     43.70 o 
   8   6   2      191.31      202.10     31.68 o 
   9   6   2        0.03        7.40     28.90 o 
  10   6   2       51.35       38.15     35.38 o 
  11   6   2        2.09       13.18     33.76 o 
  -9   7   2       65.42       59.17     15.40 o 
  -8   7   2      324.86      302.51     26.74 o 
  -7   7   2      244.85      224.67     23.95 o 
  -6   7   2      260.00      284.71     23.44 o 
  -5   7   2      212.78      173.87     21.39 o 
  -4   7   2       40.28       55.03     12.32 o 
  -3   7   2      162.45      173.21     18.06 o 
  -2   7   2        0.51       -1.87      8.25 o 
  -1   7   2      150.33      150.07     14.69 o 
   0   7   2      262.91      229.91     15.12 o 
   1   7   2       79.39       64.75      8.19 o 
   2   7   2      562.40      630.48     24.15 o 
   3   7   2      433.95      412.05     33.30 o 
   4   7   2      414.49      377.14     32.60 o 
   5   7   2      675.59      742.71     49.71 o 
   6   7   2       57.58       41.85     19.42 o 
   7   7   2       77.68       84.40     26.13 o 
   8   7   2       25.40       32.14     23.35 o 
   9   7   2      190.51      203.02     33.76 o 
  10   7   2       19.38       33.07     27.05 o 
  -9   8   2      110.12      103.63     18.13 o 
  -8   8   2       36.11       51.70     17.95 o 
  -7   8   2       58.73       49.47     16.15 o 
  -6   8   2      671.06      660.17     35.23 o 
  -5   8   2      166.72      138.48     17.37 o 
  -4   8   2       98.03       99.62     16.00 o 
  -3   8   2      576.85      557.84     28.20 o 
  -2   8   2       66.64       71.24     11.91 o 
  -1   8   2      481.99      455.61     22.72 o 
   0   8   2      237.14      237.43     18.04 o 
   1   8   2       71.64       93.85     13.67 o 
   2   8   2        4.01       -6.94     12.72 o 
   3   8   2       24.80       16.19     19.19 o 
   4   8   2      206.09      196.78     26.59 o 
   5   8   2       45.49       42.32     19.19 o 
   6   8   2       36.47       21.97     23.12 o 
   7   8   2       22.61       41.85     22.20 o 
   8   8   2       48.36       50.41     24.97 o 
   9   8   2       18.17       23.59     22.20 o 
  -8   9   2        3.63        5.54     11.19 o 
  -7   9   2        4.13        6.29     10.61 o 
  -6   9   2       12.47        8.82     10.50 o 
  -5   9   2        0.28       -4.51      9.32 o 
  -4   9   2       64.19       74.05     13.80 o 
  -3   9   2       13.39        6.64      9.48 o 
  -2   9   2       56.72       52.26     11.41 o 
  -1   9   2       54.25       36.90      9.89 o 
   0   9   2      299.61      272.32     18.42 o 
   1   9   2        8.12       21.74     19.89 o 
   2   9   2        1.43       15.03     19.19 o 
   3   9   2        1.89       -6.01     13.64 o 
   4   9   2      497.17      486.05     41.85 o 
   5   9   2        0.01      -20.46     13.64 o 
   6   9   2        0.46       16.42     17.80 o 
   7   9   2       29.55        7.63     25.20 o 
   8   9   2        9.12      -10.41     27.98 o 
   9   9   2        4.01      -23.12     30.75 o 
  -6  10   2        1.20       20.01     14.91 o 
  -5  10   2       21.41       23.89     11.36 o 
  -4  10   2      149.95      122.17     18.40 o 
  -3  10   2        7.81        6.70     10.17 o 
  -2  10   2      126.77      119.72     24.16 o 
  -1  10   2      155.72      139.85     16.26 o 
   0  10   2      194.54      186.37     25.20 o 
   1  10   2       98.09      114.00     24.74 o 
   2  10   2      134.00      152.38     25.20 o 
   3  10   2       10.86        3.24     19.89 o 
   4  10   2        5.27       -2.31     14.34 o 
   5  10   2       67.92       86.71     24.05 o 
   6  10   2       12.48        2.77     24.74 o 
   7  10   2        5.83       -0.69     19.42 o 
  -5  11   2        0.98       14.08     11.88 o 
  -4  11   2        1.63       -2.91      9.79 o 
  -3  11   2       44.98       60.13     14.62 o 
  -2  11   2       61.07       52.25     12.89 o 
   0  11   2       51.37       57.81     17.80 o 
   1  11   2       59.59       70.76     23.35 o 
   2  11   2        3.43       15.49     20.35 o 
   3  11   2       68.01       34.22     23.82 o 
   4  11   2       46.27       33.07     22.89 o 
   5  11   2        3.94      -14.80     16.19 o 
   6  11   2        5.40      -16.19     23.35 o 
  -3  12   2        6.97       21.42     17.00 o 
  -1  12   2       23.78       60.35     15.95 o 
   0  12   2       45.42       94.11     21.27 o 
   1  12   2       12.45       22.43     15.72 o 
   2  12   2       16.06       43.70     24.74 o 
   3  12   2       65.85       58.50     21.74 o 
   4  12   2        4.48       27.75     24.28 o 
  -4 -11   3      109.83      156.31     34.92 o 
  -3 -11   3       31.79       69.83     26.82 o 
  -2 -11   3        1.40       32.14     22.43 o 
  -1 -11   3      120.22      166.72     36.30 o 
   0 -11   3       19.54       26.82     26.36 o 
   2 -11   3       34.49       20.12     22.20 o 
   3 -11   3       53.80       57.35     21.27 o 
   4 -11   3       14.31       -5.78     21.74 o 
  -6 -10   3        0.79       -1.39     19.65 o 
  -5 -10   3       18.62       15.95     21.50 o 
  -4 -10   3       27.61       16.88     21.74 o 
  -3 -10   3       20.31       33.76     23.12 o 
  -2 -10   3       36.94       24.51     20.81 o 
  -1 -10   3      131.78      169.72     31.91 o 
   0 -10   3      230.65      143.49     70.76 o 
   1 -10   3       44.75       52.36     13.76 o 
   2 -10   3      130.57      189.61     32.14 o 
   3 -10   3       25.96       20.35     16.88 o 
   4 -10   3       44.54       16.19     17.80 o 
   5 -10   3       79.42       74.46     23.35 o 
   6 -10   3        7.55       12.02     23.59 o 
  -7  -9   3       13.75       25.44     25.20 o 
  -6  -9   3        0.37      -10.41     15.95 o 
  -5  -9   3        0.02        2.31     23.82 o 
  -4  -9   3       16.26       38.62     26.36 o 
  -3  -9   3        0.87        1.16     18.04 o 
  -2  -9   3       28.31       25.90     20.12 o 
  -1  -9   3       28.01       13.64     23.82 o 
   0  -9   3      651.38      669.26     48.79 o 
   1  -9   3        5.50       -3.88     12.87 o 
   2  -9   3       19.20       18.83     12.35 o 
   3  -9   3      204.06      228.22     34.92 o 
   4  -9   3      401.54      412.75     41.39 o 
   5  -9   3       12.56      -12.95     13.87 o 
   6  -9   3      140.80      104.05     26.13 o 
   7  -9   3      147.91      153.07     35.15 o 
  -8  -8   3      232.15      192.15     38.38 o 
  -7  -8   3        2.86       23.82     25.44 o 
  -6  -8   3        0.72       13.64     18.73 o 
  -5  -8   3      270.71      286.03     40.93 o 
  -4  -8   3      139.00      108.68     30.29 o 
  -3  -8   3       34.38       16.65     18.50 o 
  -2  -8   3        2.04      -16.65     15.95 o 
  -1  -8   3       82.11       91.72     14.21 o 
   0  -8   3      157.17      198.03     20.35 o 
   1  -8   3       35.63       29.08     14.80 o 
   2  -8   3      489.50      524.83     38.38 o 
   3  -8   3        8.04       27.52     19.89 o 
   4  -8   3        9.62       14.80     21.04 o 
   5  -8   3      737.65      668.72     51.33 o 
   6  -8   3        7.50       23.12     18.04 o 
   7  -8   3       38.55        7.40     16.19 o 
   8  -8   3      139.57      165.56     33.99 o 
  -9  -7   3       23.62       -9.94     22.20 o 
  -8  -7   3       24.24       12.26     23.12 o 
  -7  -7   3       63.64       90.64     24.97 o 
  -6  -7   3      385.82      352.40     42.78 o 
  -5  -7   3       14.63       19.19     18.96 o 
  -4  -7   3      136.85      230.31     32.83 o 
  -3  -7   3      969.71      955.91     56.88 o 
  -2  -7   3      301.22      306.32     20.81 o 
  -1  -7   3        8.68        5.57     11.89 o 
   0  -7   3      342.03      324.50     21.26 o 
   1  -7   3     1319.17     1408.91     41.78 o 
   2  -7   3      405.29      433.30     25.30 o 
   3  -7   3       32.74       33.78     15.15 o 
   4  -7   3      554.93      613.69     44.40 o 
   5  -7   3       59.51       59.89     20.58 o 
   6  -7   3      139.35      146.83     31.22 o 
   7  -7   3      103.58      122.55     27.05 o 
   8  -7   3       12.95       15.30     12.85 o 
   9  -7   3       56.83       70.50     17.02 o 
 -10  -6   3        1.02        0.23     18.04 o 
  -9  -6   3       43.22       30.29     20.58 o 
  -8  -6   3        0.71       22.89     24.05 o 
  -7  -6   3       21.46        6.94     21.27 o 
  -6  -6   3        3.12        5.99     15.02 o 
  -5  -6   3      591.79      608.61     30.14 o 
  -4  -6   3      522.37      487.84     25.39 o 
  -3  -6   3      352.81      363.25     15.96 o 
  -2  -6   3     1243.83     1277.17     30.54 o 
  -1  -6   3      924.74     1011.92     23.80 o 
   0  -6   3      414.68      435.36     16.03 o 
   1  -6   3     1273.36     1262.43     37.35 o 
   2  -6   3      518.64      519.22     25.08 o 
   3  -6   3      278.56      287.43     19.81 o 
   4  -6   3       21.53       17.11     18.04 o 
   5  -6   3     1015.16      992.90     56.88 o 
   6  -6   3      145.53      156.95     18.71 o 
   7  -6   3       26.66       11.23     12.02 o 
   8  -6   3       31.76       25.37     13.38 o 
   9  -6   3       97.24       99.73     20.23 o 
  10  -6   3       13.56       18.55     14.00 o 
 -10  -5   3       96.29      104.26     20.47 o 
  -9  -5   3       54.11       73.53     28.67 o 
  -8  -5   3       66.93       42.44     17.44 o 
  -7  -5   3        8.75       13.75     13.46 o 
  -6  -5   3      232.14      214.44     21.17 o 
  -5  -5   3      353.53      371.13     36.53 o 
  -4  -5   3      196.92      178.84     14.04 o 
  -3  -5   3       75.68       88.05      9.82 o 
  -2  -5   3     1093.06     1170.33     37.81 o 
  -1  -5   3      140.93      115.69      9.17 o 
   0  -5   3      519.88      561.90     16.17 o 
   1  -5   3     2168.86     2217.46     45.10 o 
   2  -5   3      184.51      168.29     15.31 o 
   3  -5   3        1.68        5.50     10.05 o 
   4  -5   3      225.58      231.74     13.45 o 
   5  -5   3      485.31      382.37     23.13 o 
   6  -5   3      162.39      232.82     20.85 o 
   7  -5   3       80.85      100.97     17.17 o 
   8  -5   3        6.67       24.73     23.82 o 
   9  -5   3        6.83       19.12     17.80 o 
  10  -5   3      106.15      144.83     26.82 o 
 -11  -4   3        6.97       34.45     27.98 o 
 -10  -4   3      296.14      344.76     43.70 o 
  -9  -4   3        0.05      -15.86     13.17 o 
  -8  -4   3       19.34       25.44     16.40 o 
  -7  -4   3      171.16      184.35     34.92 o 
  -6  -4   3      110.04      120.48     21.16 o 
  -5  -4   3     1013.14     1014.91     25.14 o 
  -4  -4   3      410.79      431.37     16.35 o 
  -3  -4   3      133.68      125.43      9.82 o 
  -2  -4   3        1.39        5.27      6.34 o 
  -1  -4   3     2256.41     2347.19     52.15 o 
   0  -4   3     2494.23     2501.71     62.90 o 
   1  -4   3      251.86      244.46     16.51 o 
   2  -4   3     2669.12     2876.49     47.44 o 
   3  -4   3     1283.94     1287.37     24.83 o 
   4  -4   3       23.38       31.85      8.83 o 
   5  -4   3      586.16      625.85     27.10 o 
   6  -4   3      794.50      768.87     32.27 o 
   7  -4   3       37.59       41.55     15.94 o 
   8  -4   3       67.54       51.23     13.16 o 
   9  -4   3        7.84        4.51     16.19 o 
  10  -4   3       82.29       91.91     17.61 o 
  11  -4   3       19.05       25.65     16.26 o 
 -11  -3   3       42.32       53.41     23.59 o 
 -10  -3   3        1.70       26.13     20.35 o 
  -9  -3   3      471.72      497.37     40.58 o 
  -8  -3   3      278.04      303.57     24.20 o 
  -7  -3   3       49.16       34.36     12.51 o 
  -6  -3   3      552.83      608.60     21.20 o 
  -5  -3   3     2879.48     2917.74     40.74 o 
  -4  -3   3      248.78      261.55     13.43 o 
  -3  -3   3       21.38       19.29      7.11 o 
  -2  -3   3        3.12        7.59      6.93 o 
  -1  -3   3        1.35        2.08      5.02 o 
   0  -3   3       16.40       26.23      7.55 o 
   1  -3   3      841.00      883.77     63.01 o 
   2  -3   3      108.37       90.96      8.21 o 
   3  -3   3        1.26       -1.69      6.09 o 
   4  -3   3      313.35      303.32     18.27 o 
   5  -3   3       62.21       50.18     11.72 o 
   6  -3   3       17.19       10.30     12.16 o 
   7  -3   3      313.84      359.83     26.48 o 
   8  -3   3        2.40       -1.69     10.01 o 
   9  -3   3        7.64        2.18     10.67 o 
  10  -3   3       19.41       30.98     30.64 o 
  11  -3   3       17.42       20.64     14.46 o 
 -11  -2   3       23.60       32.83     28.44 o 
 -10  -2   3      145.94      135.27     28.67 o 
  -9  -2   3       54.02       51.80     20.58 o 
  -8  -2   3       22.63       10.73     15.44 o 
  -7  -2   3      173.50      159.12     13.98 o 
  -6  -2   3      511.12      463.58     19.01 o 
  -5  -2   3      284.30      286.20     13.77 o 
  -4  -2   3      577.82      614.25     17.96 o 
  -3  -2   3     2589.62     2455.69     42.62 o 
  -2  -2   3      207.72      200.20      9.38 o 
  -1  -2   3     3381.99     3152.58     29.05 o 
   0  -2   3     5383.97     5247.07     57.08 o 
   1  -2   3     1341.00     1340.48     18.00 o 
   2  -2   3      259.01      269.74     10.64 o 
   3  -2   3      775.19      721.06     16.68 o 
   4  -2   3     1203.59     1172.36     30.61 o 
   5  -2   3       51.69       49.39     10.43 o 
   6  -2   3        1.41        2.38     10.17 o 
   7  -2   3      946.17     1080.37     41.74 o 
   8  -2   3        1.82        1.92     13.74 o 
   9  -2   3       96.90       85.49     16.68 o 
  10  -2   3      356.31      369.89     28.16 o 
  11  -2   3       44.12       34.68     29.14 o 
 -11  -1   3      150.42      123.48     28.21 o 
 -10  -1   3        0.06       -6.47     16.65 o 
  -9  -1   3       66.83       84.40     28.21 o 
  -8  -1   3      195.95      201.54     15.51 o 
  -7  -1   3      138.66      143.81     17.33 o 
  -6  -1   3       42.09       49.23     13.73 o 
  -5  -1   3     1089.49     1066.55     24.77 o 
  -4  -1   3     1879.11     1883.80     31.73 o 
  -3  -1   3     1306.93     1359.94     25.90 o 
  -2  -1   3      300.35      312.38     11.03 o 
  -1  -1   3    16547.43    17356.61    104.82 o 
   0  -1   3     6319.99     6584.46    161.63 o 
   1  -1   3      409.31      499.63     11.36 o 
   2  -1   3     1971.16     1753.55     30.52 o 
   3  -1   3      785.29      858.83     23.29 o 
   4  -1   3     2078.25     2080.08     39.57 o 
   5  -1   3      293.99      289.23     19.19 o 
   6  -1   3        7.17        6.74      8.44 o 
   7  -1   3        0.07        9.07     11.22 o 
   8  -1   3      403.99      425.52     27.39 o 
   9  -1   3       95.12      118.07     18.01 o 
  10  -1   3       21.31       41.16     30.06 o 
  11  -1   3      106.48       78.85     27.98 o 
  12  -1   3       48.59       98.97     35.38 o 
 -11   0   3        1.15       27.52     20.12 o 
 -10   0   3       79.07       93.65     24.51 o 
  -9   0   3       98.57      107.63     18.96 o 
  -8   0   3       10.83        5.06     11.81 o 
  -7   0   3      162.79      158.20     15.00 o 
  -6   0   3      312.50      317.73     16.55 o 
  -5   0   3     1150.03     1119.87     25.23 o 
  -4   0   3      579.70      492.36     16.42 o 
  -3   0   3      240.16      243.09     11.73 o 
  -2   0   3      433.37      401.60     12.70 o 
  -1   0   3     9713.55     9813.24     77.79 o 
   0   0   3    25232.45    23986.58    137.26 o 
   1   0   3     1928.93     2079.28     53.76 o 
   2   0   3      265.89      182.53     15.84 o 
   3   0   3      104.85      108.98     20.35 o 
   4   0   3     3037.75     2973.74     46.29 o 
   5   0   3      357.81      430.09     23.70 o 
   6   0   3        1.20       17.27      8.79 o 
   7   0   3        4.24        0.03     10.22 o 
   8   0   3        0.97       -5.02     11.68 o 
   9   0   3       40.05       47.86     31.45 o 
  10   0   3      236.38      230.31     36.07 o 
  11   0   3       43.58       85.56     28.44 o 
  12   0   3        2.63       -4.16     21.50 o 
 -11   1   3       76.36       91.10     26.13 o 
 -10   1   3        9.23       11.26     23.01 o 
  -9   1   3       54.43       67.18     15.26 o 
  -8   1   3      170.84      174.53     20.05 o 
  -7   1   3        7.02       11.78     10.18 o 
  -6   1   3       51.23       33.60      9.47 o 
  -5   1   3       37.67       40.80      8.93 o 
  -4   1   3     1882.51     1827.21     30.52 o 
  -3   1   3        0.49        1.32      9.88 o 
  -2   1   3     1118.97     1135.80     40.22 o 
  -1   1   3      937.11      880.76     31.22 o 
   0   1   3     8933.60     8591.83     98.04 o 
   1   1   3      861.05      897.50     20.13 o 
   2   1   3     1956.00     1914.56     29.51 o 
   3   1   3       58.29       61.38      9.07 o 
   4   1   3       64.50       59.64      9.87 o 
   5   1   3      929.55      929.90     26.61 o 
   6   1   3      570.90      559.11     24.25 o 
   7   1   3       63.22       54.36     12.80 o 
   8   1   3       15.14       17.09     13.41 o 
   9   1   3       72.76       49.95     25.90 o 
  10   1   3       26.35       10.64     29.83 o 
  11   1   3        0.67        2.77     22.66 o 
  12   1   3        0.90       -7.17     28.21 o 
 -11   2   3       78.75       98.97     27.75 o 
 -10   2   3       27.05       40.64     19.54 o 
  -9   2   3        4.42        3.29     13.99 o 
  -8   2   3      522.51      545.85     30.31 o 
  -7   2   3        5.83        3.02     13.61 o 
  -6   2   3       39.27       30.02     10.66 o 
  -5   2   3      672.30      637.55     26.15 o 
  -4   2   3      185.44      165.88     17.57 o 
  -3   2   3      241.42      228.94     15.11 o 
  -2   2   3      980.63     1073.83     38.62 o 
  -1   2   3     3166.06     3197.46     62.43 o 
   0   2   3       22.85       27.05     10.87 o 
   1   2   3     1263.20     1411.47     35.26 o 
   2   2   3       57.79       59.00      8.34 o 
   3   2   3     1723.31     1662.56     28.81 o 
   4   2   3     1535.63     1446.09     27.94 o 
   5   2   3     2902.35     3039.11     70.06 o 
   6   2   3        0.00        3.37      8.79 o 
   7   2   3      182.78      179.11     15.79 o 
   8   2   3      576.42      604.44     47.86 o 
   9   2   3      116.09      123.25     36.30 o 
  10   2   3        5.11      -19.42     21.27 o 
  11   2   3       24.30       22.89     33.30 o 
  12   2   3      178.27      207.88     38.62 o 
 -11   3   3       27.48       57.39     27.63 o 
 -10   3   3      177.14      190.14     30.18 o 
  -9   3   3       66.63       73.85     18.11 o 
  -8   3   3        3.25        1.77     10.49 o 
  -7   3   3      696.53      722.08     34.24 o 
  -6   3   3      638.60      697.17     30.90 o 
  -5   3   3        2.13       -1.79     10.22 o 
  -4   3   3      102.75       94.90     12.42 o 
  -3   3   3     1959.05     2041.07     60.35 o 
  -2   3   3       62.70       67.75     15.95 o 
  -1   3   3      149.84      121.16     15.26 o 
   0   3   3     1028.60     1210.03     37.00 o 
   1   3   3       27.80       32.97      7.99 o 
   2   3   3      186.58      198.70     12.40 o 
   3   3   3      606.06      645.64     18.85 o 
   4   3   3     1174.50     1225.27     48.56 o 
   5   3   3       27.25       27.41      7.42 o 
   6   3   3       92.49      104.75     27.52 o 
   7   3   3      251.26      260.60     30.52 o 
   8   3   3       25.91       23.35     25.44 o 
   9   3   3     1286.50     1195.92     67.52 o 
  10   3   3      277.63      242.79     37.92 o 
  11   3   3        2.13        4.16     31.45 o 
  12   3   3       63.72       71.45     37.92 o 
 -11   4   3       91.28       94.46     19.55 o 
 -10   4   3       11.85        7.15     13.36 o 
  -9   4   3       86.67      112.68     20.86 o 
  -8   4   3      258.47      278.10     25.18 o 
  -7   4   3       63.65       56.87     16.23 o 
  -6   4   3      762.25      814.76     59.54 o 
  -5   4   3      948.71     1055.14     38.58 o 
  -4   4   3        7.80       11.33     13.41 o 
  -3   4   3      307.85      377.37     30.98 o 
  -2   4   3     1633.79     1887.07     60.12 o 
  -1   4   3      243.31      225.91     19.89 o 
   0   4   3        0.50       -4.39      7.40 o 
   1   4   3      905.06      962.85     50.87 o 
   2   4   3      276.98      224.60     26.94 o 
   3   4   3       75.40       80.79      8.47 o 
   4   4   3      207.14      200.91     15.84 o 
   5   4   3     1367.88     1183.44     49.25 o 
   6   4   3        9.97       13.41     19.19 o 
   7   4   3       75.65       65.21     23.59 o 
   8   4   3        6.25       13.87     21.27 o 
   9   4   3      409.39      441.42     51.56 o 
  10   4   3       53.45       19.65     31.91 o 
  11   4   3       74.64       57.11     28.90 o 
 -10   5   3       33.27       50.29     14.88 o 
  -9   5   3        1.73        3.71     12.83 o 
  -8   5   3       32.50       36.26     25.55 o 
  -7   5   3        5.42        1.75     12.25 o 
  -6   5   3      185.01      193.54     29.83 o 
  -5   5   3      501.34      505.93     37.92 o 
  -4   5   3      108.99      107.98     19.65 o 
  -3   5   3       94.20      127.87     18.96 o 
  -2   5   3      170.34      162.09     21.04 o 
  -1   5   3      339.77      366.96     30.06 o 
   0   5   3      156.34       86.02     15.72 o 
   1   5   3     1713.72     1679.89     45.32 o 
   2   5   3       73.66       77.55     10.48 o 
   3   5   3     1019.21      907.81     43.47 o 
   4   5   3      449.09      412.16     14.29 o 
   5   5   3      116.33      126.71     22.66 o 
   6   5   3       41.42       36.07     18.73 o 
   7   5   3        8.48        2.08     19.89 o 
   8   5   3        7.35       31.68     22.20 o 
   9   5   3       18.51        5.09     23.12 o 
  10   5   3       87.93       96.65     30.52 o 
  11   5   3       25.76       30.75     27.75 o 
 -10   6   3       44.41       41.16     27.75 o 
  -9   6   3        9.28       19.42     24.28 o 
  -8   6   3        2.89      -10.87     14.57 o 
  -7   6   3        7.40       15.72     19.65 o 
  -6   6   3       99.07       88.03     15.18 o 
  -5   6   3      163.20      168.63     24.39 o 
  -4   6   3        9.61        7.31      9.21 o 
  -3   6   3        7.31        4.60     11.04 o 
  -2   6   3       52.18       54.11     14.34 o 
  -1   6   3     1313.54     1457.45     54.34 o 
   0   6   3        4.67        3.24     13.64 o 
   1   6   3       71.65       72.39     10.43 o 
   2   6   3     1623.70     1653.78     35.58 o 
   3   6   3      718.80      709.23     21.78 o 
   4   6   3        9.99       16.42     19.42 o 
   5   6   3     1118.54     1091.41     54.80 o 
   6   6   3      661.33      557.03     41.39 o 
   7   6   3       51.80       59.66     24.51 o 
   8   6   3       79.23       54.11     24.51 o 
   9   6   3      236.20      206.49     33.30 o 
  10   6   3        5.14       30.06     27.75 o 
  11   6   3        3.10       -9.25     23.59 o 
  -9   7   3      105.37      125.10     30.29 o 
  -8   7   3       12.51       19.89     18.04 o 
  -7   7   3       44.91       46.94     23.12 o 
  -6   7   3      167.90      160.78     21.42 o 
  -5   7   3       29.23       28.85     11.52 o 
  -4   7   3       52.58       47.06     14.39 o 
  -3   7   3       13.56       10.60     10.10 o 
  -2   7   3      151.26      126.17     15.76 o 
  -1   7   3       22.54       24.74     15.03 o 
   0   7   3       35.42       24.51     14.57 o 
   1   7   3      176.02      171.34     14.42 o 
   2   7   3       42.78       28.63      9.78 o 
   3   7   3      204.88      204.64     26.13 o 
   4   7   3      702.14      605.36     40.70 o 
   5   7   3       92.07       93.88     23.35 o 
   6   7   3        7.92        6.47     23.35 o 
   7   7   3      415.69      394.25     40.23 o 
   8   7   3       81.11       74.46     32.37 o 
   9   7   3        0.12       -5.09     21.74 o 
  10   7   3       67.67       38.15     33.07 o 
  -8   8   3       93.82      132.26     28.67 o 
  -7   8   3      178.92      166.95     31.91 o 
  -6   8   3      199.11      166.68     24.63 o 
  -5   8   3      358.78      352.36     26.87 o 
  -4   8   3      464.99      408.08     35.38 o 
  -3   8   3      557.97      546.98     29.83 o 
  -2   8   3        4.71       10.45     11.67 o 
  -1   8   3     1274.62     1278.94     53.88 o 
   0   8   3      355.74      322.34     28.21 o 
   1   8   3        3.71       -1.11      9.58 o 
   2   8   3        1.15      -12.49     12.02 o 
   3   8   3      209.15      233.77     33.30 o 
   4   8   3       75.55       96.89     22.20 o 
   5   8   3       36.07       40.23     24.28 o 
   6   8   3        0.89      -21.27     21.97 o 
   7   8   3      106.87      116.08     30.52 o 
   8   8   3      101.75       94.34     33.99 o 
   9   8   3       71.34       56.42     27.05 o 
  -7   9   3        6.00       14.34     20.12 o 
  -6   9   3       69.56       61.28     16.97 o 
  -5   9   3      142.26      147.78     18.96 o 
  -4   9   3      117.97      104.75     17.41 o 
  -3   9   3      588.55      555.16     29.75 o 
  -2   9   3        7.14        6.36     11.25 o 
  -1   9   3       81.47       86.02     17.80 o 
   0   9   3     1190.11     1095.80     50.64 o 
   1   9   3      230.57      241.17     31.91 o 
   2   9   3        9.51       -0.23     14.57 o 
   3   9   3       19.39       -0.23     15.03 o 
   4   9   3      437.77      509.63     44.17 o 
   5   9   3       20.56        4.16     21.74 o 
   6   9   3        5.27      -12.49     23.59 o 
   7   9   3        1.52        9.71     19.42 o 
   8   9   3       23.65        5.78     22.43 o 
   9   9   3       15.34        1.62     24.05 o 
  -6  10   3       21.15       14.38     15.49 o 
  -5  10   3        0.02        2.42     13.10 o 
  -4  10   3       72.65       75.66     16.59 o 
  -3  10   3       48.34       60.24     15.04 o 
  -2  10   3       13.62        0.00     15.26 o 
  -1  10   3       19.72       10.17     12.02 o 
   1  10   3       12.64       39.77     20.81 o 
   2  10   3        7.43       16.65     20.12 o 
   3  10   3        7.29        4.86     20.58 o 
   4  10   3       27.92       36.77     22.89 o 
   5  10   3        4.70       14.11     24.74 o 
   6  10   3        0.87       -6.01     18.27 o 
   7  10   3        0.44       -0.92     18.73 o 
  -5  11   3       14.88       21.27     20.12 o 
  -4  11   3       16.60       10.87     19.19 o 
  -3  11   3        9.81        9.48     16.88 o 
  -2  11   3       44.42       66.36     21.04 o 
   0  11   3        8.68       13.87     13.41 o 
   1  11   3       25.15       52.26     22.43 o 
   2  11   3       71.44      111.22     24.28 o 
   3  11   3       29.27       36.30     22.89 o 
   4  11   3        6.72        8.09     16.65 o 
   5  11   3       51.54       51.56     27.75 o 
   6  11   3       11.77       13.64     21.04 o 
   0  12   3       36.92       74.22     20.35 o 
   1  12   3       21.13       44.40     18.27 o 
   2  12   3        1.50       27.29     18.27 o 
   3  12   3        1.78       11.33     16.65 o 
   4  12   3       88.31      107.29     29.83 o 
  -3 -11   4       42.03        9.25     30.06 o 
  -2 -11   4       51.17       67.29     33.53 o 
  -1 -11   4        4.70       29.37     27.98 o 
   0 -11   4       21.33       60.35     29.60 o 
   2 -11   4        3.05       14.11     16.88 o 
  -5 -10   4      205.86      292.04     47.86 o 
  -4 -10   4       52.11       51.33     26.36 o 
  -3 -10   4        9.16       19.89     22.89 o 
  -2 -10   4        8.48       14.80     21.74 o 
  -1 -10   4      396.11      470.32     51.56 o 
   0 -10   4        0.34       -0.23     17.80 o 
   1 -10   4        2.30       -9.87     11.37 o 
   2 -10   4      120.82       90.87     26.59 o 
   3 -10   4      255.74      258.05     38.62 o 
   4 -10   4        0.42       -5.32     16.88 o 
   5 -10   4       78.86       69.60     24.51 o 
  -7  -9   4        0.10        5.78     19.65 o 
  -6  -9   4        0.46       -1.62     27.52 o 
  -5  -9   4       16.71       27.29     28.67 o 
  -4  -9   4      136.30      118.16     30.06 o 
  -3  -9   4       22.38        1.62     25.67 o 
  -2  -9   4       43.05       34.68     27.05 o 
  -1  -9   4        9.01        6.55     10.29 o 
   0  -9   4      751.94      823.17     39.33 o 
   1  -9   4        2.38       -3.68     10.38 o 
   2  -9   4        7.67        6.94     13.87 o 
   3  -9   4        0.31       52.95     23.82 o 
   4  -9   4      126.85      140.82     28.90 o 
   5  -9   4      147.85      176.89     31.91 o 
   6  -9   4        0.00       13.87     24.05 o 
   7  -9   4       48.72       52.49     28.21 o 
  -8  -8   4       34.45       40.23     23.12 o 
  -7  -8   4        2.24       -1.85     18.50 o 
  -6  -8   4       44.44       38.85     22.66 o 
  -5  -8   4        6.06        5.32     25.20 o 
  -4  -8   4      170.92      186.14     33.30 o 
  -3  -8   4       41.71       63.36     28.44 o 
  -1  -8   4       19.78        7.04     12.85 o 
   0  -8   4      167.68      204.94     23.70 o 
   1  -8   4        7.74        5.30     13.16 o 
   2  -8   4        3.85       -6.89     13.08 o 
   3  -8   4       13.66       16.65     19.42 o 
   4  -8   4      233.61      264.99     34.45 o 
   5  -8   4        3.54      -18.04     18.96 o 
   6  -8   4      153.05      152.61     29.83 o 
   7  -8   4      255.32      259.67     37.46 o 
   8  -8   4       12.59        3.24     17.57 o 
  -8  -7   4      208.91      178.28     33.30 o 
  -7  -7   4        0.33        5.78     18.50 o 
  -6  -7   4        9.92        3.47     24.28 o 
  -5  -7   4      499.85      545.70     51.33 o 
  -4  -7   4       58.29       71.45     28.67 o 
  -3  -7   4        4.01       31.45     25.44 o 
  -2  -7   4      253.69      273.08     22.13 o 
  -1  -7   4       70.88       67.78     15.53 o 
   0  -7   4       83.48       74.05     14.53 o 
   1  -7   4      252.09      228.22     30.87 o 
   2  -7   4      496.83      480.88     26.96 o 
   3  -7   4      127.58      107.52     23.59 o 
   4  -7   4        8.07        6.94     13.64 o 
   5  -7   4      225.26      174.58     27.29 o 
   6  -7   4       32.53       18.50     17.80 o 
   7  -7   4       99.09       64.74     27.05 o 
   8  -7   4      170.17      148.68     29.14 o 
   9  -7   4       55.59       74.46     27.98 o 
  -9  -6   4        9.44       13.41     24.74 o 
  -8  -6   4        0.74      -14.80     21.74 o 
  -7  -6   4      158.77      174.81     33.76 o 
  -6  -6   4      136.16      156.31     29.37 o 
  -5  -6   4       20.31       16.88     18.50 o 
  -4  -6   4      195.94      176.20     29.14 o 
  -3  -6   4     1373.47     1362.91     74.11 o 
  -2  -6   4        6.09        5.41     10.40 o 
  -1  -6   4       29.08       32.87     11.95 o 
   0  -6   4     2197.59     2229.70     50.99 o 
   1  -6   4      766.34      730.20     30.54 o 
   2  -6   4      174.72      156.81     17.90 o 
   3  -6   4      122.27      155.71     30.41 o 
   4  -6   4     1930.93     2065.58     80.93 o 
   5  -6   4       17.82        1.39     14.11 o 
   6  -6   4       59.30       61.12     13.54 o 
   7  -6   4      178.63      157.25     18.39 o 
   8  -6   4      275.45      257.58     23.28 o 
   9  -6   4       19.05       25.02     12.41 o 
  10  -6   4       35.05       41.03     25.78 o 
 -10  -5   4        1.90      -26.13     21.97 o 
  -9  -5   4       22.18       15.72     23.59 o 
  -8  -5   4        1.55        4.39     22.43 o 
  -7  -5   4       70.32       66.13     25.90 o 
  -6  -5   4       54.08       32.60     20.12 o 
  -5  -5   4      139.15      134.58     26.13 o 
  -4  -5   4      249.76      204.68     17.39 o 
  -3  -5   4      270.96      218.86     17.39 o 
  -2  -5   4      201.71      197.67     16.95 o 
  -1  -5   4      514.37      503.57     24.16 o 
   0  -5   4      346.68      353.95     21.46 o 
   1  -5   4      572.82      550.12     24.60 o 
   2  -5   4      711.70      657.04     26.30 o 
   3  -5   4      162.70      151.14     15.76 o 
   4  -5   4       23.76       24.03      8.23 o 
   5  -5   4     1915.52     1858.14     53.30 o 
   6  -5   4      211.57      191.95     18.72 o 
   7  -5   4       10.85       22.70     12.61 o 
   8  -5   4       44.21       55.93     15.20 o 
   9  -5   4      164.98      220.46     23.81 o 
  10  -5   4        0.44       -5.28     11.38 o 
  -9  -4   4       15.68       23.94     24.05 o 
  -8  -4   4        9.70       11.44     15.27 o 
  -7  -4   4        1.67       -6.68     14.20 o 
  -6  -4   4      234.75      225.35     20.50 o 
  -5  -4   4       22.11       11.99     11.58 o 
  -4  -4   4        4.42       -2.28      8.10 o 
  -3  -4   4       89.96       73.82      9.39 o 
  -2  -4   4     1739.71     1641.28     26.00 o 
  -1  -4   4      139.05      147.90      8.56 o 
   0  -4   4     2164.28     2179.36     24.41 o 
   1  -4   4     4210.53     4467.13     64.26 o 
   2  -4   4      332.44      363.31     32.37 o 
   3  -4   4       16.49       15.96      7.40 o 
   4  -4   4      811.50      852.78     25.45 o 
   5  -4   4      694.75      764.43     29.99 o 
   6  -4   4        8.47       14.19     13.31 o 
   7  -4   4      261.93      223.58     21.34 o 
   8  -4   4       63.05       64.89     17.69 o 
   9  -4   4        0.12        7.40     12.21 o 
  10  -4   4      219.27      223.43     24.39 o 
  11  -4   4       11.58        8.79     19.65 o 
 -10  -3   4      222.28      276.55     39.31 o 
  -9  -3   4        8.70       14.73     15.38 o 
  -8  -3   4      112.37      134.22     18.67 o 
  -7  -3   4      207.36      217.18     22.21 o 
  -6  -3   4      349.39      314.69     16.97 o 
  -5  -3   4      145.01      138.69     14.94 o 
  -4  -3   4      524.05      457.97     25.70 o 
  -3  -3   4      502.50      491.81     15.86 o 
  -2  -3   4      106.76      100.64      8.54 o 
  -1  -3   4      527.11      511.50     10.40 o 
   0  -3   4     1924.59     1934.50     40.44 o 
   1  -3   4       88.65       91.66     13.56 o 
   2  -3   4     2128.58     2143.62     28.64 o 
   3  -3   4      195.08      183.93     10.94 o 
   4  -3   4        0.19       -4.25      7.97 o 
   5  -3   4     1667.65     1564.64     41.45 o 
   6  -3   4     1003.11      957.45     50.87 o 
   7  -3   4        7.21        9.41     14.00 o 
   8  -3   4        1.32       -7.57     10.94 o 
   9  -3   4      404.84      475.22     32.72 o 
  10  -3   4       64.80       56.91     16.18 o 
  11  -3   4       42.92       36.81     16.83 o 
 -11  -2   4       31.73       56.88     26.59 o 
 -10  -2   4        1.11       18.73     18.27 o 
  -9  -2   4      172.15      138.58     77.46 o 
  -8  -2   4      281.94      282.69     24.60 o 
  -7  -2   4       16.19       30.26     11.58 o 
  -6  -2   4     1755.55     1734.06     35.46 o 
  -5  -2   4     1488.82     1457.26     31.51 o 
  -4  -2   4      827.97      827.68     21.90 o 
  -3  -2   4     1785.93     1852.50     29.41 o 
  -2  -2   4     2752.19     2750.10     54.52 o 
  -1  -2   4      913.70      958.41     28.03 o 
   0  -2   4      300.35      280.01     15.67 o 
   1  -2   4     2209.64     2190.32     18.62 o 
   2  -2   4     1009.76      986.27     19.05 o 
   3  -2   4       24.58       10.45      9.91 o 
   4  -2   4      122.86      129.61     13.05 o 
   5  -2   4      321.79      321.91     19.20 o 
   6  -2   4      290.06      311.91     26.82 o 
   7  -2   4      126.01      111.67     17.00 o 
   8  -2   4       38.52       25.57     14.62 o 
   9  -2   4      173.39      164.12     21.75 o 
  10  -2   4       69.55       76.90     27.52 o 
  11  -2   4       76.03       78.62     27.75 o 
 -11  -1   4       83.17      103.82     25.90 o 
 -10  -1   4      111.25      116.31     29.83 o 
  -9  -1   4        0.39        3.24     20.81 o 
  -8  -1   4       16.15       15.01     10.89 o 
  -7  -1   4      383.09      366.66     19.38 o 
  -6  -1   4     1117.24     1131.74     29.01 o 
  -5  -1   4      112.65      118.05     11.43 o 
  -4  -1   4     1108.77     1047.11     28.20 o 
  -3  -1   4     1289.97     1261.27     25.96 o 
  -2  -1   4        0.26       -1.14      6.28 o 
  -1  -1   4     3379.94     3485.90     51.20 o 
   0  -1   4      758.00      733.45     13.26 o 
   1  -1   4       20.31       22.33      5.84 o 
   2  -1   4      647.26      756.58     21.39 o 
   3  -1   4      940.90      871.06     35.26 o 
   4  -1   4      533.34      483.21     20.75 o 
   5  -1   4       70.41       64.48     12.10 o 
   6  -1   4      318.39      311.70     20.82 o 
   7  -1   4      617.69      596.22     28.47 o 
   8  -1   4      227.24      225.68     19.72 o 
   9  -1   4        8.73       26.32     13.94 o 
  10  -1   4      311.93      344.30     45.32 o 
  11  -1   4       58.31       59.43     26.13 o 
 -11   0   4      182.35      163.48     30.52 o 
 -10   0   4       20.34       43.24     25.44 o 
  -9   0   4       63.02       70.88     16.11 o 
  -8   0   4      221.46      178.40     17.69 o 
  -7   0   4        5.75       10.92      9.77 o 
  -6   0   4        0.32       -2.93     10.94 o 
  -5   0   4     1697.53     1695.96     32.97 o 
  -4   0   4      265.94      282.31     13.53 o 
  -3   0   4        1.08       -0.50      6.32 o 
  -2   0   4       32.22       30.60      6.98 o 
  -1   0   4    11277.59    11329.44    273.89 o 
   0   0   4      147.01      124.78     12.39 o 
   1   0   4      127.12      115.76      9.49 o 
   2   0   4     1056.58      952.17     40.58 o 
   3   0   4      264.89      245.92     14.29 o 
   4   0   4      257.54      302.00     16.89 o 
   5   0   4      337.24      368.00     50.76 o 
   6   0   4      204.19      227.92     17.97 o 
   7   0   4        0.62       -1.07     10.86 o 
   8   0   4      124.52      161.89     17.93 o 
   9   0   4       25.26       69.22     16.84 o 
  11   0   4       47.31       52.72     26.13 o 
  12   0   4        8.52       49.02     27.29 o 
 -11   1   4        0.23       39.54     28.90 o 
 -10   1   4      154.11      239.09     37.46 o 
  -9   1   4       66.00       80.12     16.35 o 
  -8   1   4      144.94      120.29     17.41 o 
  -7   1   4      261.28      254.99     17.77 o 
  -6   1   4      185.38      184.89     13.91 o 
  -5   1   4       76.13       79.25     11.52 o 
  -4   1   4      463.35      498.30     18.11 o 
  -3   1   4       99.24       96.78     10.28 o 
  -2   1   4      142.22      146.14     17.34 o 
  -1   1   4      233.61      241.40     22.20 o 
   0   1   4     3446.95     3199.07     62.89 o 
   1   1   4     1799.36     1573.00     36.30 o 
   2   1   4     1848.73     1627.78     29.98 o 
   3   1   4      750.54      736.37     21.34 o 
   4   1   4     3502.30     3707.42     57.69 o 
   5   1   4      486.83      482.72     20.60 o 
   6   1   4       35.69       25.36     10.26 o 
   7   1   4      340.03      349.15     37.23 o 
   8   1   4        0.46        2.80     10.98 o 
   9   1   4        4.65       16.42     29.14 o 
  10   1   4      166.41      128.33     36.77 o 
  11   1   4        1.48        9.71     24.97 o 
  12   1   4        1.23       -4.62     28.90 o 
 -11   2   4       90.71      133.65     32.83 o 
 -10   2   4       98.96      109.64     18.07 o 
  -9   2   4        0.61       12.85     13.10 o 
  -8   2   4      354.85      371.82     26.64 o 
  -7   2   4      189.75      172.62     18.42 o 
  -6   2   4      257.08      246.73     20.20 o 
  -5   2   4      148.33      129.06     14.47 o 
  -4   2   4       66.42       71.58     13.76 o 
  -3   2   4       38.82       39.54     13.87 o 
  -2   2   4     1508.01     1592.02     50.64 o 
  -1   2   4       44.03       66.59     14.34 o 
   0   2   4      269.64      257.59     19.65 o 
   1   2   4      632.45      602.70     29.14 o 
   2   2   4      844.95      914.18     40.47 o 
   3   2   4      680.04      662.25     21.07 o 
   4   2   4      834.18      753.51     52.60 o 
   5   2   4     2486.79     2641.48     45.27 o 
   6   2   4      233.75      234.14     16.07 o 
   7   2   4        0.57       -1.91      9.08 o 
   8   2   4      156.21      169.49     37.00 o 
   9   2   4      470.50      550.56     49.02 o 
  10   2   4       13.30       38.62     33.99 o 
  11   2   4        8.14        2.77     31.45 o 
  12   2   4       37.68       63.36     36.30 o 
 -10   3   4       22.22       19.75     14.88 o 
  -9   3   4       27.86       25.09     12.59 o 
  -8   3   4       82.14       87.27     17.00 o 
  -7   3   4       95.45       87.96     16.88 o 
  -6   3   4      221.43      208.43     33.18 o 
  -5   3   4     1202.29     1287.68     46.36 o 
  -4   3   4       25.78       24.51     17.57 o 
  -3   3   4      978.29      917.75     44.17 o 
  -2   3   4      852.65      886.54     40.70 o 
  -1   3   4     1064.66     1026.20     40.93 o 
   0   3   4      105.29       84.86     14.11 o 
   1   3   4       14.92        3.46      6.37 o 
   2   3   4       19.87       26.77      8.08 o 
   3   3   4      759.01      738.89     21.22 o 
   4   3   4      479.84      488.33     18.72 o 
   5   3   4      206.99      295.42     52.72 o 
   6   3   4      193.75      201.46     22.43 o 
   7   3   4        1.00        5.09     19.19 o 
   8   3   4      236.58      239.32     35.61 o 
   9   3   4       23.76        6.24     30.98 o 
  10   3   4       50.78       37.92     26.13 o 
  11   3   4       54.93        8.09     33.30 o 
 -10   4   4       24.44       45.48     18.38 o 
  -9   4   4       11.58        7.22     11.83 o 
  -8   4   4        0.62        2.61     10.37 o 
  -7   4   4      323.52      319.14     28.09 o 
  -6   4   4      478.39      421.61     26.70 o 
  -5   4   4       79.89       59.20     22.20 o 
  -4   4   4      294.30      260.37     27.05 o 
  -3   4   4     1910.88     1960.60     64.28 o 
  -2   4   4      217.00      214.12     22.43 o 
  -1   4   4     1383.20     1390.16     49.48 o 
   0   4   4     2042.59     1948.81     54.11 o 
   1   4   4      114.55      104.38     11.34 o 
   2   4   4      211.05      219.64     14.49 o 
   3   4   4       57.58       51.81      8.77 o 
   4   4   4      608.48      671.82     21.11 o 
   5   4   4       24.51       14.04      7.63 o 
   6   4   4       57.41       27.98     23.35 o 
   7   4   4        0.94      -10.17     26.36 o 
   8   4   4       56.94       24.51     21.27 o 
   9   4   4      215.66      228.46     36.53 o 
  10   4   4      112.86      147.76     33.07 o 
  11   4   4        5.66       24.97     26.59 o 
 -10   5   4        3.87        0.63     13.87 o 
  -9   5   4       64.63       65.54     17.08 o 
  -8   5   4        1.83       43.70     24.51 o 
  -7   5   4       52.95       50.41     23.12 o 
  -6   5   4      102.80      101.28     23.12 o 
  -5   5   4      470.09      450.67     38.15 o 
  -4   5   4       17.58        1.39     12.95 o 
  -3   5   4       41.44       41.39     18.73 o 
  -2   5   4     2706.31     2617.76     73.53 o 
  -1   5   4     1696.55     1819.09     58.27 o 
   0   5   4     1407.55     1673.42     53.88 o 
   1   5   4     3282.23     3221.97     67.52 o 
   2   5   4       68.97       77.14     10.53 o 
   3   5   4      227.30      207.64     13.92 o 
   4   5   4      621.41      543.18     27.52 o 
   5   5   4      382.83      368.12     33.30 o 
   6   5   4      102.22      122.78     27.52 o 
   8   5   4       39.78       84.40     27.05 o 
   9   5   4      166.36      123.94     33.53 o 
  10   5   4       12.86      -24.97     22.89 o 
  11   5   4        2.34       35.15     34.45 o 
  -9   6   4       33.45       30.29     19.42 o 
  -8   6   4       19.13       30.52     19.42 o 
  -7   6   4        0.61      -18.04     12.02 o 
  -6   6   4      233.93      241.17     32.14 o 
  -5   6   4        8.99        1.39     14.80 o 
  -4   6   4      222.28      250.89     29.83 o 
  -3   6   4        6.64        9.48     12.95 o 
  -2   6   4        3.51       -3.47     11.56 o 
  -1   6   4        6.67        1.62     10.64 o 
   0   6   4       54.78       26.59     14.34 o 
   1   6   4      139.50      157.28     13.49 o 
   2   6   4      367.11      362.23     18.88 o 
   3   6   4        3.43       -3.51      8.67 o 
   4   6   4      283.10      258.75     30.75 o 
   5   6   4       75.02       85.09     21.27 o 
   6   6   4      144.31      147.76     30.29 o 
   7   6   4        4.37        2.54     24.74 o 
   8   6   4       36.48       57.81     24.97 o 
   9   6   4       41.10       11.10     31.45 o 
  10   6   4       26.67       22.20     26.13 o 
  -9   7   4        1.82        0.46     15.72 o 
  -8   7   4       46.97       55.26     21.04 o 
  -7   7   4       81.13       77.23     24.28 o 
  -6   7   4       14.72       21.27     18.50 o 
  -5   7   4        0.79       -2.08     15.49 o 
  -4   7   4      103.08      156.08     27.05 o 
  -3   7   4       22.04       22.43     22.20 o 
  -2   7   4      133.35      112.61     19.65 o 
  -1   7   4        2.00      -11.33     13.87 o 
   0   7   4        1.05       -6.71     12.95 o 
   1   7   4       26.66       27.17     10.05 o 
   2   7   4      560.12      549.73     23.69 o 
   3   7   4        9.27        2.77     21.04 o 
   4   7   4       42.77       38.62     17.57 o 
   5   7   4      539.93      596.11     44.40 o 
   6   7   4      222.36      225.91     31.91 o 
   7   7   4        1.62        7.17     18.50 o 
   8   7   4       42.40       48.79     24.28 o 
   9   7   4      177.83      163.02     34.45 o 
  10   7   4        3.34       -5.32     28.90 o 
  -8   8   4       25.70       33.07     19.65 o 
  -7   8   4        1.09        7.40     18.04 o 
  -6   8   4      369.65      453.67     50.18 o 
  -5   8   4       23.26       17.80     19.19 o 
  -4   8   4      100.41       93.65     24.28 o 
  -3   8   4      302.83      370.66     37.46 o 
  -2   8   4      351.81      409.05     35.38 o 
  -1   8   4       10.65       -8.09     15.03 o 
   0   8   4        1.13        3.01     10.41 o 
   1   8   4        5.73       -0.64      9.48 o 
   2   8   4       74.26       78.85     20.81 o 
   3   8   4       49.79       66.13     25.90 o 
   4   8   4      215.84      236.55     30.06 o 
   5   8   4        1.18       -9.71     21.04 o 
   6   8   4       26.42       -7.63     23.82 o 
   7   8   4      209.61      217.13     32.37 o 
   8   8   4        0.52      -15.26     20.12 o 
   9   8   4        0.00       -9.71     21.74 o 
  -7   9   4       57.82       84.63     26.82 o 
  -6   9   4       24.09       17.11     24.28 o 
  -5   9   4       89.68      128.10     29.14 o 
  -4   9   4       97.19      106.60     26.13 o 
  -3   9   4       37.35       44.63     24.05 o 
  -2   9   4        0.32      -10.17     11.33 o 
  -1   9   4      847.16      854.17     47.86 o 
   0   9   4      258.10      239.55     25.44 o 
   1   9   4      151.05      116.54     23.59 o 
   2   9   4      288.10      347.54     36.07 o 
   3   9   4      401.22      458.76     45.55 o 
   4   9   4       10.46        8.79     16.65 o 
   5   9   4       95.34       78.62     23.35 o 
   6   9   4       74.92      129.26     33.07 o 
   7   9   4       79.70       60.81     23.12 o 
   8   9   4        7.05      -17.11     21.04 o 
  -6  10   4       42.06       61.28     27.29 o 
  -5  10   4       23.57       20.58     24.28 o 
  -4  10   4        0.50       15.49     21.74 o 
  -3  10   4       80.08       87.17     22.89 o 
  -2  10   4       39.93       32.60     15.95 o 
  -1  10   4       61.78       54.80     17.34 o 
   1  10   4      144.56      179.90     30.52 o 
   2  10   4        4.63       21.50     21.74 o 
   3  10   4      115.92      118.62     30.06 o 
   4  10   4       96.98      103.59     24.74 o 
   5  10   4        0.87      -20.58     15.03 o 
   6  10   4       57.37       41.85     23.12 o 
   7  10   4       36.53       11.79     20.35 o 
  -4  11   4       13.52       16.88     18.27 o 
  -3  11   4       14.68       17.57     20.81 o 
  -2  11   4        0.96       17.11     13.64 o 
   0  11   4       38.16       57.58     21.27 o 
   1  11   4        4.90       11.33     18.96 o 
   2  11   4        0.89       11.10     15.72 o 
   3  11   4       48.52       75.61     27.29 o 
   4  11   4        6.21       24.51     23.59 o 
   5  11   4       12.34       26.36     21.04 o 
   6  11   4        0.66      -16.42     18.04 o 
   0  12   4        4.95       40.00     16.65 o 
   1  12   4       33.05       66.13     21.04 o 
   2  12   4        1.38        3.70     16.19 o 
   3  12   4       55.92       64.74     26.82 o 
  -4 -10   5       13.22        5.78     30.52 o 
  -3 -10   5       43.30       72.61     36.30 o 
  -2 -10   5       95.15      110.76     30.52 o 
  -1 -10   5        0.75      -11.10     27.29 o 
   0 -10   5      106.70      113.30     28.44 o 
   1 -10   5       86.22       86.85     19.44 o 
   2 -10   5        6.20        0.00     19.19 o 
   3 -10   5       51.23       50.18     23.82 o 
   4 -10   5       49.79       49.95     23.35 o 
  -6  -9   5        1.06      -10.17     19.19 o 
  -5  -9   5      177.12      192.62     37.69 o 
  -4  -9   5       26.97       27.75     30.29 o 
  -3  -9   5        8.74       13.87     27.98 o 
  -2  -9   5       28.44       32.83     22.66 o 
  -1  -9   5      240.90      234.70     39.77 o 
   0  -9   5        0.47       -5.76     12.07 o 
   1  -9   5       63.45       55.57     17.91 o 
   2  -9   5      508.09      455.29     43.01 o 
   3  -9   5      104.41       89.49     26.13 o 
   4  -9   5        0.56        7.86     15.03 o 
   5  -9   5      359.73      394.02     44.40 o 
   6  -9   5      160.79      135.27     30.98 o 
  -7  -8   5        0.23      -20.12     23.59 o 
  -6  -8   5       53.40       43.93     24.28 o 
  -5  -8   5       38.30       53.41     30.06 o 
  -4  -8   5        2.37        6.71     20.81 o 
  -3  -8   5       67.91       90.41     26.82 o 
  -2  -8   5        0.80       15.03     25.90 o 
  -1  -8   5       23.20       28.35     15.13 o 
   0  -8   5      196.98      213.53     20.94 o 
   1  -8   5        1.31        4.46     12.01 o 
   2  -8   5        0.30       -7.44     11.77 o 
   3  -8   5      122.55      119.78     26.13 o 
   4  -8   5       24.21       41.39     18.96 o 
   5  -8   5        8.09       11.56     20.58 o 
   6  -8   5       62.29       28.90     19.65 o 
   7  -8   5      114.65      141.28     31.45 o 
  -8  -7   5        4.99        7.17     20.35 o 
  -7  -7   5        0.76        6.94     25.44 o 
  -6  -7   5       88.98       55.26     23.82 o 
  -5  -7   5       53.44       32.60     27.29 o 
  -4  -7   5       26.99       39.31     21.97 o 
  -3  -7   5      305.56      356.33     40.00 o 
  -2  -7   5       12.73       11.21     13.52 o 
  -1  -7   5      246.63      213.74     22.14 o 
   0  -7   5      173.89      162.11     19.32 o 
   1  -7   5        0.06        3.44     12.40 o 
   2  -7   5       18.75       27.08     13.22 o 
   3  -7   5        1.28        1.39     21.97 o 
   4  -7   5       43.27       60.12     20.81 o 
   5  -7   5       42.37       28.21     18.27 o 
   6  -7   5        4.73       -9.71     19.19 o 
   7  -7   5      236.85      244.41     38.85 o 
   8  -7   5       13.54        2.54     17.57 o 
  -9  -6   5        9.80       13.87     25.90 o 
  -8  -6   5       67.50       42.08     23.12 o 
  -7  -6   5        3.79       -9.25     18.27 o 
  -6  -6   5       51.72       40.23     21.97 o 
  -5  -6   5      454.26      437.26     43.70 o 
  -4  -6   5      120.15      123.71     31.68 o 
  -3  -6   5       20.21       13.04     13.27 o 
  -2  -6   5      403.62      409.13     24.94 o 
  -1  -6   5      655.57      723.58     39.19 o 
   0  -6   5      109.64      119.63     16.84 o 
   1  -6   5     1466.03     1502.62     44.96 o 
   2  -6   5      186.66      190.48     20.67 o 
   3  -6   5      145.06      167.28     19.05 o 
   4  -6   5      291.83      248.80     31.91 o 
   5  -6   5      291.12      305.69     36.07 o 
   6  -6   5       17.42       10.87     20.12 o 
   7  -6   5      137.79      111.92     27.52 o 
   8  -6   5       66.93       67.06     24.05 o 
   9  -6   5      123.28      117.93     29.60 o 
  -9  -5   5        1.98        6.94     19.19 o 
  -8  -5   5        0.24       -3.24     17.34 o 
  -7  -5   5      194.62      176.66     33.99 o 
  -6  -5   5      118.28      148.22     28.67 o 
  -5  -5   5       81.86       72.61     23.59 o 
  -4  -5   5      287.50      256.95     20.61 o 
  -3  -5   5      363.54      383.88     23.05 o 
  -2  -5   5       46.04       51.66     13.38 o 
  -1  -5   5      172.26      184.77     33.30 o 
   0  -5   5     1819.71     1788.76     78.04 o 
   1  -5   5      319.21      325.39     21.41 o 
   2  -5   5      140.10      123.17     16.03 o 
   3  -5   5      489.38      495.78     26.20 o 
   4  -5   5      679.86      702.94     47.17 o 
   5  -5   5       10.24       -7.86     20.12 o 
   6  -5   5      408.44      398.18     40.00 o 
   7  -5   5      254.15      201.53     37.34 o 
   8  -5   5      112.26      102.88     18.09 o 
   9  -5   5        0.49       13.81     23.93 o 
  10  -5   5      180.17      173.19     34.68 o 
  -9  -4   5       17.59       -0.23     18.04 o 
  -8  -4   5       11.52       21.50     19.89 o 
  -7  -4   5       17.93       18.50     23.82 o 
  -6  -4   5       34.47       32.60     20.12 o 
  -5  -4   5      341.60      328.44     23.16 o 
  -4  -4   5        1.03       -7.10     12.14 o 
  -3  -4   5      100.47      101.26     16.06 o 
  -2  -4   5      305.16      273.01     19.61 o 
  -1  -4   5      329.69      307.86     20.58 o 
   0  -4   5       39.22       38.39     12.09 o 
   1  -4   5       41.87       44.25     10.73 o 
   2  -4   5      481.23      494.13     27.75 o 
   3  -4   5     1162.60     1183.49     24.89 o 
   4  -4   5        8.74       12.81      8.63 o 
   5  -4   5     1057.38     1002.87     34.16 o 
   6  -4   5     1041.47     1037.11     37.27 o 
   7  -4   5        5.18        8.81     13.16 o 
   8  -4   5      145.22      150.43     19.35 o 
   9  -4   5       73.07       87.77     18.77 o 
  10  -4   5        0.23        6.61     12.70 o 
  -9  -3   5      139.89      105.67     25.44 o 
  -8  -3   5       10.17       10.82     12.97 o 
  -7  -3   5       52.74       46.35     16.21 o 
  -6  -3   5      426.12      417.59     20.07 o 
  -5  -3   5      244.91      268.13     16.61 o 
  -4  -3   5       71.59       75.57     10.40 o 
  -3  -3   5       30.14       25.57      7.80 o 
  -2  -3   5        8.40       16.60      6.07 o 
  -1  -3   5       18.31       11.21     10.08 o 
   0  -3   5      740.62      693.83     49.37 o 
   1  -3   5      418.89      394.56     21.79 o 
   2  -3   5       42.14       41.09      6.48 o 
   3  -3   5       26.75       45.41      8.31 o 
   4  -3   5     2308.31     2261.40     45.52 o 
   5  -3   5      461.54      401.02     22.72 o 
   6  -3   5        5.32        8.69     10.22 o 
   7  -3   5      575.96      598.48     40.81 o 
   8  -3   5      540.32      484.31     29.18 o 
   9  -3   5       12.01       21.69     13.90 o 
  10  -3   5      253.46      282.15     26.75 o 
  11  -3   5       38.71       36.32     17.60 o 
 -10  -2   5       44.34       40.47     18.96 o 
  -9  -2   5       11.75       16.73     23.70 o 
  -8  -2   5       88.21       75.07     14.38 o 
  -7  -2   5       85.04       60.78     12.39 o 
  -6  -2   5       13.36       24.01     11.26 o 
  -5  -2   5       67.51       58.04     10.68 o 
  -4  -2   5      799.11      808.25     22.24 o 
  -3  -2   5      229.07      255.45     52.42 o 
  -2  -2   5        1.67        2.49      5.93 o 
  -1  -2   5      593.11      600.72     24.95 o 
   0  -2   5     2209.32     2112.93    107.29 o 
   1  -2   5      785.50      842.82     24.14 o 
   2  -2   5       96.72       80.89      8.73 o 
   3  -2   5      180.08      180.75     13.96 o 
   4  -2   5      661.80      564.46     35.96 o 
   5  -2   5      482.65      520.59     24.76 o 
   6  -2   5      592.63      600.56     27.92 o 
   7  -2   5       97.48      107.58     16.97 o 
   8  -2   5        6.72       -4.72      9.50 o 
   9  -2   5      623.14      679.41     35.14 o 
  10  -2   5       51.92       63.19     18.10 o 
  11  -2   5       39.26       43.93     28.21 o 
 -10  -1   5        0.32       23.12     22.66 o 
  -9  -1   5       35.32       40.93     22.20 o 
  -8  -1   5      126.17      120.68     13.30 o 
  -7  -1   5       25.53       26.91     10.63 o 
  -6  -1   5     1454.31     1406.76     33.19 o 
  -5  -1   5      859.91      877.24     25.55 o 
  -4  -1   5      102.31      109.11     11.26 o 
  -3  -1   5     2924.22     2843.13     76.66 o 
  -2  -1   5     1818.86     1827.80     40.41 o 
  -1  -1   5     3664.81     3568.23    104.75 o 
   0  -1   5     1253.66     1360.99     20.57 o 
   1  -1   5     3713.81     3941.61     49.06 o 
   2  -1   5     4341.82     4630.70     52.07 o 
   3  -1   5        8.25       12.42     12.14 o 
   4  -1   5     3246.61     3248.65    100.01 o 
   5  -1   5      314.23      326.19     19.70 o 
   6  -1   5      118.32      127.19     14.91 o 
   7  -1   5       80.25       84.92     16.02 o 
   8  -1   5       37.39       20.04     17.92 o 
   9  -1   5      237.22      208.66     20.57 o 
  10  -1   5       58.93       99.66     28.44 o 
  11  -1   5       93.06       65.90     26.36 o 
 -10   0   5       38.28       47.40     21.74 o 
  -9   0   5       42.54       42.48     23.70 o 
  -8   0   5       47.56       34.08     12.52 o 
  -7   0   5      182.39      175.67     18.71 o 
  -6   0   5      259.94      281.04     17.31 o 
  -5   0   5        5.40        7.49      8.71 o 
  -4   0   5      487.79      534.53     20.24 o 
  -3   0   5       73.94       70.14      9.67 o 
  -2   0   5       14.01       30.83     13.15 o 
  -1   0   5     3193.19     3082.10     51.01 o 
   0   0   5     1948.74     2005.92     57.58 o 
   1   0   5       84.34       82.87      9.15 o 
   2   0   5      953.33     1026.97     25.71 o 
   3   0   5      727.85      738.07     26.13 o 
   4   0   5      574.50      558.17     22.22 o 
   5   0   5      423.28      495.93     23.44 o 
   6   0   5      653.98      734.72     30.28 o 
   7   0   5       57.08       59.37     14.50 o 
   8   0   5       37.14       25.74     13.22 o 
   9   0   5       68.22       67.30     16.00 o 
  10   0   5      118.88      102.90     28.67 o 
  11   0   5        8.80       15.03     29.14 o 
 -10   1   5       74.98       71.45     22.20 o 
  -9   1   5       35.24       45.72     14.63 o 
  -8   1   5      149.32      142.87     18.37 o 
  -7   1   5        7.74       -0.27      9.94 o 
  -6   1   5      380.99      370.28     19.48 o 
  -5   1   5     1219.26     1217.43     30.52 o 
  -4   1   5      513.91      449.73     20.60 o 
  -3   1   5      322.47      290.59     28.33 o 
  -2   1   5     2804.98     2652.45     69.60 o 
  -1   1   5     4189.57     4194.29     83.24 o 
   0   1   5       44.29       34.45     12.49 o 
   1   1   5      391.80      350.82     15.74 o 
   2   1   5     2414.39     2473.96     40.03 o 
   3   1   5       20.13       32.58     12.83 o 
   4   1   5        1.00        9.74     10.41 o 
   5   1   5     1268.57     1287.94     34.63 o 
   6   1   5      312.17      332.39     20.94 o 
   7   1   5       66.91       51.07     15.95 o 
   8   1   5       21.56        6.38     12.70 o 
   9   1   5       88.06       72.38     26.59 o 
  10   1   5       17.90       23.35     23.12 o 
  11   1   5        2.37       -0.46     30.52 o 
 -10   2   5      249.77      249.82     24.01 o 
  -9   2   5       84.33       83.01     15.69 o 
  -8   2   5       10.57       21.32     14.96 o 
  -7   2   5      200.21      212.02     21.07 o 
  -6   2   5      770.02      759.15     32.62 o 
  -5   2   5       10.75       11.30     11.33 o 
  -4   2   5        0.56       13.18     13.41 o 
  -3   2   5      122.98      115.15     21.74 o 
  -2   2   5       38.74       30.98     14.11 o 
  -1   2   5      998.36     1105.98     43.24 o 
   0   2   5      801.45      896.48     38.15 o 
   1   2   5      240.88      222.50     13.77 o 
   2   2   5     1280.79     1210.69     29.50 o 
   3   2   5      889.47      815.23     24.56 o 
   4   2   5       85.29       66.97     11.44 o 
   5   2   5       70.06       67.33     11.72 o 
   6   2   5       29.10       36.83     20.46 o 
   7   2   5      555.64      613.08     35.73 o 
   8   2   5      288.52      282.33     43.24 o 
   9   2   5      146.99      161.86     31.22 o 
  10   2   5      241.74      264.30     39.77 o 
  11   2   5       29.64       13.87     23.35 o 
 -10   3   5       31.57       40.32     16.54 o 
  -9   3   5       31.26       32.31     13.63 o 
  -8   3   5      259.63      282.88     25.05 o 
  -7   3   5      145.84      151.72     26.01 o 
  -6   3   5        6.17       -1.70     10.73 o 
  -5   3   5     1278.64     1450.28     64.05 o 
  -4   3   5      460.38      424.31     33.99 o 
  -3   3   5        6.63        4.39     12.26 o 
  -2   3   5      243.33      251.12     24.97 o 
  -1   3   5     1464.53     1307.15     50.41 o 
   0   3   5      345.15      334.82     26.59 o 
   1   3   5      261.13      249.02     16.07 o 
   2   3   5      107.71      126.24     11.89 o 
   3   3   5      377.90      343.18     17.49 o 
   4   3   5      380.00      383.92     18.53 o 
   5   3   5      320.16      310.27     17.32 o 
   6   3   5        4.16        6.66      9.21 o 
   7   3   5        7.21      -16.88     18.73 o 
   8   3   5       13.85       27.52     22.43 o 
   9   3   5      328.03      316.32     46.01 o 
  10   3   5        1.37       20.35     23.82 o 
  11   3   5       11.31      -17.11     22.66 o 
 -10   4   5       57.08       44.35     16.88 o 
  -9   4   5       38.97       54.90     16.99 o 
  -8   4   5       22.10       14.09     13.38 o 
  -7   4   5       18.74       22.43     22.43 o 
  -6   4   5      421.74      455.76     42.78 o 
  -5   4   5      297.88      326.04     33.53 o 
  -4   4   5       12.55       -1.39     14.11 o 
  -3   4   5      191.06      203.02     28.21 o 
  -2   4   5      552.08      601.43     39.31 o 
  -1   4   5       58.13       67.75     15.72 o 
   0   4   5       67.23       68.91     18.50 o 
   1   4   5      365.65      333.05     18.38 o 
   2   4   5       14.13       13.77      8.53 o 
   3   4   5        1.22        8.75      8.38 o 
   4   4   5      174.43      159.46     13.18 o 
   5   4   5      306.36      292.22     17.37 o 
   6   4   5        6.42      -13.18     21.04 o 
   7   4   5        3.84       15.26     28.21 o 
   8   4   5       17.99       48.79     30.52 o 
   9   4   5       31.02       16.42     22.43 o 
  10   4   5       13.56        3.70     32.83 o 
  11   4   5       54.65       56.19     29.14 o 
  -9   5   5       36.48       22.89     24.28 o 
  -8   5   5       35.80       40.70     24.51 o 
  -7   5   5       19.92       27.52     18.96 o 
  -6   5   5      213.96      213.66     30.75 o 
  -5   5   5       55.35       55.50     19.89 o 
  -4   5   5       82.14       80.47     20.81 o 
  -3   5   5      176.34      174.12     24.51 o 
  -2   5   5       99.08       84.63     21.97 o 
  -1   5   5     1042.65     1062.97     47.63 o 
   0   5   5      186.13      182.67     22.66 o 
   1   5   5      552.37      584.24     28.79 o 
   2   5   5      241.49      213.31     16.61 o 
   3   5   5     1008.99     1010.42     52.95 o 
   4   5   5      421.52      462.13     20.49 o 
   5   5   5        5.37        1.62     16.19 o 
   6   5   5      559.62      492.75     38.85 o 
   7   5   5       48.85       58.96     29.37 o 
   8   5   5        4.43        1.62     19.89 o 
   9   5   5       53.93       23.82     21.74 o 
  10   5   5       18.23       25.20     26.59 o 
  11   5   5       24.67       14.80     25.44 o 
  -9   6   5      101.14      102.90     27.29 o 
  -8   6   5        6.70       12.72     18.50 o 
  -7   6   5        3.85        9.94     16.42 o 
  -6   6   5       69.09       67.75     21.27 o 
  -5   6   5       60.10       56.65     20.12 o 
  -4   6   5        4.60        2.08     19.19 o 
  -3   6   5        8.14       20.12     15.72 o 
  -2   6   5      253.33      221.75     26.36 o 
  -1   6   5      914.01     1008.86     50.18 o 
   0   6   5       15.59       10.41     15.95 o 
   1   6   5      681.72      702.26     27.46 o 
   2   6   5      435.89      446.83     22.61 o 
   3   6   5        3.75        4.68     10.27 o 
   4   6   5     1001.75      986.89     51.33 o 
   5   6   5       47.98       51.80     24.74 o 
   6   6   5        1.77       -9.71     16.88 o 
   7   6   5      140.20      105.67     29.83 o 
   8   6   5      179.48      172.50     32.60 o 
   9   6   5       10.76       15.26     31.45 o 
  10   6   5       57.95       45.32     26.82 o 
  -8   7   5        2.06        5.09     20.81 o 
  -7   7   5       15.62        5.09     15.72 o 
  -6   7   5       38.70       37.46     18.73 o 
  -5   7   5        0.23       -2.54     13.87 o 
  -4   7   5        6.06       11.33     14.57 o 
  -3   7   5       16.87        9.94     14.57 o 
  -2   7   5       12.09        4.39     14.11 o 
  -1   7   5       37.88       42.55     16.19 o 
   0   7   5       31.87       41.16     18.27 o 
   1   7   5       25.21       20.67     13.53 o 
   2   7   5      143.75      223.77     65.79 o 
   3   7   5      144.40      147.76     26.82 o 
   4   7   5      539.08      549.17     42.32 o 
   5   7   5       83.47       95.50     27.75 o 
   6   7   5       33.16       43.24     26.82 o 
   7   7   5       37.83       34.92     20.12 o 
   8   7   5       32.53       27.52     30.06 o 
   9   7   5       56.70       46.94     26.59 o 
  10   7   5        7.15       -9.02     28.44 o 
  -8   8   5       46.89       55.73     26.59 o 
  -7   8   5       70.69       70.06     23.35 o 
  -6   8   5        6.54       25.20     23.59 o 
  -5   8   5       79.56      111.92     28.44 o 
  -4   8   5       91.72       66.83     20.12 o 
  -3   8   5        2.83       -0.69     13.41 o 
  -2   8   5       31.99       19.65     18.73 o 
  -1   8   5      260.89      242.79     30.06 o 
   0   8   5       44.17       24.51     14.34 o 
   1   8   5        5.06      -16.41     10.94 o 
   2   8   5        3.14        9.94     16.19 o 
   3   8   5      186.90      217.13     34.68 o 
   4   8   5       28.00       18.50     17.80 o 
   5   8   5       42.77       53.88     20.58 o 
   6   8   5        0.72        5.78     18.73 o 
   7   8   5        1.12      -10.17     23.35 o 
   8   8   5       28.27       58.73     30.98 o 
   9   8   5       49.36       57.35     27.75 o 
  -7   9   5        0.78       11.10     21.50 o 
  -6   9   5       51.18       78.85     24.51 o 
  -5   9   5       63.05       49.02     20.35 o 
  -4   9   5        0.09       20.81     20.81 o 
  -3   9   5      197.91      195.16     28.44 o 
  -2   9   5       75.92       76.54     19.65 o 
  -1   9   5      171.21      170.88     27.05 o 
   0   9   5      267.40      261.29     29.60 o 
   2   9   5       10.29       18.73     16.65 o 
   3   9   5       36.40       28.44     19.89 o 
   4   9   5      204.34      214.81     31.68 o 
   5   9   5       16.78       32.83     24.28 o 
   6   9   5        8.12       -3.47     18.50 o 
   7   9   5       57.33       72.84     24.74 o 
   8   9   5       17.01       -8.09     20.35 o 
  -5  10   5        0.34      -16.88     13.64 o 
  -4  10   5       65.03       41.85     23.12 o 
  -3  10   5       14.91        1.16     14.11 o 
  -2  10   5       37.98       42.55     20.12 o 
  -1  10   5      135.86      114.00     21.97 o 
   1  10   5       19.07       24.97     20.81 o 
   2  10   5      274.95      259.90     33.76 o 
   3  10   5       93.21      158.16     34.22 o 
   4  10   5       18.19       21.74     19.42 o 
   5  10   5       67.11       32.60     25.20 o 
   6  10   5       84.54      106.83     33.53 o 
   7  10   5        2.65      -16.19     25.44 o 
  -4  11   5        8.81       15.03     20.35 o 
  -3  11   5        6.34       -3.93     18.27 o 
  -2  11   5       32.38       24.05     15.49 o 
   0  11   5       13.76       54.34     21.74 o 
   1  11   5       26.12       46.25     22.66 o 
   2  11   5        7.70       25.44     22.43 o 
   3  11   5       42.13       40.00     27.05 o 
   4  11   5       55.57       55.03     27.75 o 
   5  11   5        0.31        9.02     23.82 o 
   0  12   5       18.00       63.13     19.19 o 
   1  12   5        2.25       53.65     23.82 o 
   2  12   5        1.76       29.37     18.27 o 
   3  12   5       38.77       40.00     20.81 o 
  -2 -10   6        6.47       30.06     33.07 o 
  -1 -10   6      199.91      247.65     45.55 o 
   0 -10   6       22.85        8.79     21.27 o 
   1 -10   6       53.50       54.57     21.50 o 
   2 -10   6       53.43       55.73     22.20 o 
   3 -10   6       10.45       -4.62     20.81 o 
  -5  -9   6        3.01       -8.56     22.89 o 
  -4  -9   6       68.50       58.50     28.90 o 
  -3  -9   6       33.64       35.84     25.90 o 
  -2  -9   6       13.54       10.17     28.90 o 
  -1  -9   6        1.48      -18.50     25.20 o 
   0  -9   6      318.92      364.29     30.81 o 
   1  -9   6      123.06      137.90     22.86 o 
   2  -9   6        1.20       27.52     18.73 o 
   3  -9   6       17.83       31.45     20.58 o 
   4  -9   6      181.36      215.74     37.69 o 
   5  -9   6        0.29        6.24     21.97 o 
  -6  -8   6        0.02       12.95     28.90 o 
  -5  -8   6       75.83       73.07     28.44 o 
  -4  -8   6       43.64        3.93     28.67 o 
  -3  -8   6        8.31      -18.50     19.19 o 
  -2  -8   6       13.00       25.67     27.52 o 
  -1  -8   6        2.19        9.64     15.44 o 
   0  -8   6        0.91        2.76     15.00 o 
   1  -8   6       58.16       67.59     15.44 o 
   2  -8   6      367.90      401.33     29.68 o 
   3  -8   6        0.79      -12.72     20.58 o 
   4  -8   6        9.78       22.43     23.82 o 
   5  -8   6      618.17      606.29     52.49 o 
   6  -8   6      112.45      117.93     26.82 o 
   7  -8   6        2.67        6.94     17.80 o 
  -7  -7   6       10.78       -3.24     18.96 o 
  -6  -7   6      193.34      138.51     31.45 o 
  -5  -7   6       82.47       61.28     25.44 o 
  -4  -7   6        7.02       -5.09     19.19 o 
  -3  -7   6      158.30      143.36     30.52 o 
  -2  -7   6       40.88       51.22     15.33 o 
  -1  -7   6       11.18        4.84     12.61 o 
   0  -7   6       50.42       40.20     13.89 o 
   1  -7   6        6.88        5.85     16.30 o 
   2  -7   6        2.31        0.21     12.18 o 
   3  -7   6        0.27        6.94     20.58 o 
   4  -7   6       47.30       46.71     25.67 o 
   5  -7   6        3.94       13.18     19.19 o 
   6  -7   6       86.05      145.68     29.14 o 
   7  -7   6       84.40      112.84     26.13 o 
   8  -7   6       13.11        9.71     22.89 o 
  -8  -6   6        0.20      -12.26     18.96 o 
  -7  -6   6       11.69      -19.42     22.66 o 
  -6  -6   6        0.11      -12.95     23.12 o 
  -5  -6   6       94.50       53.41     23.12 o 
  -4  -6   6        6.16       -6.94     25.20 o 
  -3  -6   6      186.21      182.39     20.37 o 
  -2  -6   6       50.28       64.78     17.37 o 
  -1  -6   6      172.70      174.75     20.08 o 
   0  -6   6      561.57      533.23     35.38 o 
   1  -6   6        3.01       29.26     16.49 o 
   2  -6   6        8.26       38.37     16.97 o 
   3  -6   6       91.64      127.62     18.86 o 
   4  -6   6      242.07      220.59     30.98 o 
   5  -6   6      158.83      160.01     28.67 o 
   6  -6   6       12.55       24.51     23.82 o 
   7  -6   6      115.14      121.16     26.13 o 
   8  -6   6       16.24       22.43     18.73 o 
   9  -6   6       33.59       37.69     21.74 o 
  -9  -5   6        7.39      698.78     58.50 o 
  -8  -5   6       29.48       33.07     27.52 o 
  -7  -5   6       36.31       32.14     21.97 o 
  -6  -5   6       73.57       56.88     23.82 o 
  -5  -5   6      125.11      183.60     30.98 o 
  -4  -5   6      235.95      221.68     21.04 o 
  -3  -5   6        9.71        6.75     15.03 o 
  -2  -5   6      251.34      254.87     22.60 o 
  -1  -5   6      656.45      710.99     33.04 o 
   0  -5   6       31.35       35.22     15.80 o 
   1  -5   6     1517.16     1471.01     44.69 o 
   2  -5   6      494.86      480.44     27.87 o 
   3  -5   6        1.15        1.36     12.04 o 
   4  -5   6      530.75      480.96     41.39 o 
   5  -5   6      890.10      845.15     56.65 o 
   6  -5   6       53.43       50.18     20.35 o 
   7  -5   6       51.08       73.30     22.43 o 
   8  -5   6       50.78       32.37     22.20 o 
   9  -5   6      192.86      184.75     32.14 o 
  -9  -4   6        7.50      -17.11     17.11 o 
  -8  -4   6        3.35      -31.22     20.81 o 
  -7  -4   6       38.64       49.48     22.66 o 
  -6  -4   6       94.17       70.29     24.05 o 
  -5  -4   6      170.50      183.95     19.43 o 
  -4  -4   6      185.23      171.10     21.16 o 
  -3  -4   6        1.86        8.68     13.32 o 
  -2  -4   6      133.89      137.19     17.74 o 
  -1  -4   6      798.68      746.26     34.34 o 
   0  -4   6      610.11      622.61     29.73 o 
   1  -4   6      354.14      313.13     23.68 o 
   2  -4   6      574.36      685.81     30.74 o 
   3  -4   6     1403.14     1466.63     49.25 o 
   4  -4   6      196.43      182.34     18.15 o 
   5  -4   6      155.15      147.29     29.14 o 
   6  -4   6      892.16     1046.55     61.04 o 
   7  -4   6      155.83      163.02     27.75 o 
   8  -4   6        0.55       -5.32     14.34 o 
   9  -4   6       23.05       19.65     16.65 o 
  10  -4   6      180.30      223.60     35.61 o 
  -9  -3   6       40.50       27.98     20.35 o 
  -8  -3   6       42.71       14.34     23.59 o 
  -7  -3   6       96.04      118.85     26.36 o 
  -6  -3   6        4.58       -3.30     10.47 o 
  -5  -3   6      392.68      378.68     25.05 o 
  -4  -3   6      347.68      345.27     24.86 o 
  -3  -3   6        0.05        3.40     12.42 o 
  -2  -3   6       30.48       24.73     13.00 o 
  -1  -3   6      129.82      125.11     15.34 o 
   0  -3   6       75.02       87.60     13.59 o 
   1  -3   6        0.90        3.46     10.80 o 
   2  -3   6       28.33       31.64     12.77 o 
   3  -3   6        4.86       -1.13     10.64 o 
   4  -3   6      443.15      410.81     21.15 o 
   5  -3   6      215.11      208.87     18.65 o 
   6  -3   6      520.23      490.54     27.58 o 
   7  -3   6       23.15       27.05     13.26 o 
   8  -3   6      110.38       99.98     17.68 o 
   9  -3   6      135.44      139.21     20.97 o 
  10  -3   6        0.64       -8.01     12.51 o 
  -9  -2   6       35.29       41.16     26.59 o 
  -8  -2   6        8.71       -0.69     17.57 o 
  -7  -2   6       60.35       77.51     17.51 o 
  -6  -2   6      425.35      435.17     26.93 o 
  -5  -2   6       53.17       46.43     11.71 o 
  -4  -2   6       86.92       96.23     11.17 o 
  -3  -2   6      829.56      803.59     22.03 o 
  -2  -2   6      467.77      424.86     24.22 o 
  -1  -2   6     1134.28     1134.00     34.99 o 
   0  -2   6     1076.34      983.72     32.86 o 
   1  -2   6       26.42       26.95      7.82 o 
   2  -2   6        7.87        3.26      7.20 o 
   3  -2   6       21.10       27.47     10.24 o 
   4  -2   6      537.10      520.71     25.20 o 
   5  -2   6        3.10        5.26     10.71 o 
   6  -2   6       58.26       48.94     13.72 o 
   7  -2   6      328.32      383.42     26.72 o 
   8  -2   6      121.49      158.47     24.97 o 
   9  -2   6        3.64        8.62     12.50 o 
  10  -2   6      176.09      191.32     23.97 o 
  11  -2   6       97.58       97.81     32.60 o 
 -10  -1   6        2.14       29.37     23.82 o 
  -9  -1   6        0.01       38.15     23.12 o 
  -8  -1   6        1.84        9.87     11.82 o 
  -7  -1   6        1.54       -0.30      9.82 o 
  -6  -1   6        1.60        7.75     10.52 o 
  -5  -1   6      213.41      198.86     15.09 o 
  -4  -1   6      200.80      183.48     13.78 o 
  -3  -1   6       33.97       52.95     15.67 o 
  -2  -1   6      134.34      157.75     16.42 o 
  -1  -1   6     7435.96     7300.00    150.53 o 
   0  -1   6      664.86      652.20     15.92 o 
   1  -1   6      131.84      127.90      9.24 o 
   2  -1   6       43.57       49.54      9.66 o 
   3  -1   6     1013.02     1101.82     29.28 o 
   4  -1   6       13.07       19.98     10.80 o 
   5  -1   6        8.14        3.51     10.52 o 
   6  -1   6      121.20      125.58     17.17 o 
   7  -1   6      460.65      461.77     27.62 o 
   8  -1   6       31.03       40.89     13.00 o 
   9  -1   6      336.18      322.29     25.81 o 
  10  -1   6       98.40       72.14     25.67 o 
  11  -1   6        7.99        9.25     20.58 o 
 -10   0   6        1.35        4.39     15.03 o 
  -9   0   6       61.89       70.29     20.58 o 
  -8   0   6       95.31      111.72     15.22 o 
  -7   0   6       14.76        9.83     13.54 o 
  -6   0   6       72.71       89.11     13.34 o 
  -5   0   6     1000.11      998.51     28.60 o 
  -4   0   6        9.60        9.91      8.71 o 
  -3   0   6      447.58      452.46     24.92 o 
  -2   0   6       28.19       41.26     11.95 o 
  -1   0   6     2278.65     2109.61     45.21 o 
   0   0   6     5463.85     5315.88    144.29 o 
   1   0   6     1993.53     1992.90     35.92 o 
   2   0   6      146.76      136.62     12.28 o 
   3   0   6      308.01      286.57     19.54 o 
   4   0   6     5239.27     5345.56    117.93 o 
   5   0   6     1533.71     1561.10     40.87 o 
   6   0   6        4.21       -0.46     10.38 o 
   7   0   6      377.66      432.76     27.47 o 
   8   0   6      175.78      208.73     21.34 o 
   9   0   6      171.22      192.11     22.33 o 
  10   0   6       72.75      123.94     30.52 o 
  11   0   6       65.95       59.66     31.22 o 
 -10   1   6        4.19       27.75     22.89 o 
  -9   1   6       38.23       43.43     16.66 o 
  -8   1   6      209.21      306.83     46.71 o 
  -7   1   6      135.44      139.66     15.01 o 
  -6   1   6      114.46       99.42     12.08 o 
  -5   1   6       74.69       71.59     12.55 o 
  -4   1   6     1427.34     1542.24     44.63 o 
  -3   1   6      174.97      195.62     24.74 o 
  -2   1   6      168.14      138.74     20.81 o 
  -1   1   6      473.16      530.67     33.76 o 
   0   1   6     1880.77     1903.49     58.73 o 
   1   1   6     1157.20     1087.33     28.15 o 
   2   1   6     1175.46     1179.46     29.93 o 
   3   1   6      197.78      194.83     30.06 o 
   4   1   6      756.69      780.65     61.39 o 
   5   1   6      284.20      272.48     20.44 o 
   6   1   6      428.17      376.57     23.82 o 
   7   1   6        1.74       -2.26     11.82 o 
   8   1   6       56.90       48.76     17.69 o 
   9   1   6      182.19      180.13     37.69 o 
  10   1   6       40.35       25.90     30.52 o 
  11   1   6        0.89        4.86     23.82 o 
 -10   2   6       16.50        5.84     28.67 o 
  -9   2   6        3.12        6.80     15.72 o 
  -8   2   6      114.28      133.92     20.09 o 
  -7   2   6        0.45        7.53     10.71 o 
  -6   2   6      115.49      139.99     19.70 o 
  -5   2   6      238.61      282.33     31.68 o 
  -4   2   6      220.30      268.92     30.29 o 
  -3   2   6      496.98      621.09     41.39 o 
  -2   2   6     1441.35     1564.97     58.27 o 
  -1   2   6      119.67       89.95     18.04 o 
   0   2   6      178.07      224.76     23.12 o 
   1   2   6      421.16      424.19     27.05 o 
   2   2   6      768.55      856.63     27.52 o 
   3   2   6      135.43      102.80     12.26 o 
   4   2   6      363.66      327.21     18.96 o 
   5   2   6     1563.08     1470.03     38.39 o 
   6   2   6      438.53      415.30     30.87 o 
   7   2   6       48.59       41.25     13.65 o 
   8   2   6      418.49      499.23     45.55 o 
   9   2   6       48.05       30.52     23.12 o 
  10   2   6       26.07       59.43     33.53 o 
  11   2   6        1.34      -39.31     27.52 o 
 -10   3   6       43.88       52.46     16.94 o 
  -9   3   6       55.44       57.92     15.29 o 
  -8   3   6        7.39      -12.64     14.11 o 
  -7   3   6      243.03      266.15     36.07 o 
  -6   3   6      440.34      406.97     38.38 o 
  -5   3   6       13.19        4.39     15.72 o 
  -4   3   6      110.01      109.83     22.43 o 
  -3   3   6      468.19      477.03     36.77 o 
  -2   3   6        8.93       16.88     18.96 o 
  -1   3   6      204.56      201.63     26.13 o 
   0   3   6      798.61      779.25     39.54 o 
   1   3   6       15.80       17.48      9.18 o 
   2   3   6      264.01      262.58     16.62 o 
   3   3   6      305.33      302.58     18.73 o 
   4   3   6      496.09      499.91     34.80 o 
   5   3   6      122.78      110.99     14.55 o 
   6   3   6       65.78       74.88     13.00 o 
   7   3   6        0.90      -21.27     18.04 o 
   8   3   6      281.37      295.05     37.92 o 
   9   3   6      220.08      206.95     36.53 o 
  10   3   6       94.49      101.97     29.83 o 
  11   3   6       25.26       50.64     35.38 o 
  -9   4   6       45.10       32.60     21.04 o 
  -8   4   6      154.47      160.47     29.83 o 
  -7   4   6      174.70      215.97     32.14 o 
  -6   4   6      190.09      163.25     28.21 o 
  -5   4   6      671.01      739.01     50.18 o 
  -4   4   6      212.47      229.38     32.37 o 
  -3   4   6       36.78       47.63     18.04 o 
  -2   4   6      544.77      588.02     39.31 o 
  -1   4   6     1137.67     1064.59     49.48 o 
   0   4   6      627.69      623.63     38.15 o 
   1   4   6       91.67       94.85     11.76 o 
   2   4   6      210.98      176.90     15.85 o 
   3   4   6        3.34       11.54      8.81 o 
   4   4   6       68.36       73.84     11.95 o 
   5   4   6      128.58      102.71     13.44 o 
   6   4   6        3.68       -5.55     15.49 o 
   7   4   6       13.81        6.47     20.58 o 
   8   4   6        5.98       -8.32     18.73 o 
   9   4   6      201.34      189.15     33.30 o 
  10   4   6        5.35      -15.72     23.59 o 
  11   4   6       32.16       20.35     32.14 o 
  -9   5   6       32.19       16.19     19.19 o 
  -8   5   6        0.57       -9.71     21.97 o 
  -7   5   6        8.65        4.16     17.80 o 
  -6   5   6      386.45      449.05     43.70 o 
  -5   5   6        0.71       24.28     19.19 o 
  -4   5   6      182.36      167.87     27.75 o 
  -3   5   6       35.36       37.23     17.80 o 
  -2   5   6      385.76      376.21     33.07 o 
  -1   5   6      147.07      129.72     21.50 o 
   0   5   6        0.83       -5.55     16.42 o 
   1   5   6      801.52      837.45     29.98 o 
   2   5   6       33.21       20.60      9.18 o 
   3   5   6      193.23      143.35     15.72 o 
   4   5   6      476.35      481.93     22.21 o 
   5   5   6      148.91      129.49     24.97 o 
   6   5   6       37.68       40.00     25.20 o 
   7   5   6        6.79       -1.62     18.04 o 
   8   5   6        0.87      -13.18     26.59 o 
   9   5   6       42.48       11.10     22.43 o 
  10   5   6        0.20      -19.42     28.90 o 
  -8   6   6       82.37       78.85     28.67 o 
  -7   6   6       20.35        2.31     18.27 o 
  -6   6   6        0.07       15.26     18.27 o 
  -5   6   6      284.78      294.13     39.08 o 
  -4   6   6      123.53      165.79     31.91 o 
  -3   6   6       54.73       79.54     21.50 o 
  -2   6   6        6.71        0.00     19.65 o 
  -1   6   6      584.93      570.91     38.85 o 
   0   6   6      247.38      266.61     27.29 o 
   1   6   6       91.02      102.82     14.45 o 
   2   6   6       82.55       89.84     14.05 o 
   3   6   6      320.94      403.39     23.21 o 
   4   6   6      243.54      252.04     32.83 o 
   5   6   6        2.23        6.24     22.89 o 
   6   6   6      308.56      347.31     40.70 o 
   7   6   6       25.56       18.96     18.50 o 
   8   6   6        0.06       21.74     29.83 o 
   9   6   6      141.04      107.06     30.98 o 
  10   6   6        7.64      -37.81     25.20 o 
  -8   7   6        0.40        2.08     17.11 o 
  -7   7   6       23.83        9.02     23.59 o 
  -6   7   6       37.15       26.59     18.96 o 
  -5   7   6        3.29      -14.57     20.58 o 
  -4   7   6        1.08      -17.34     19.19 o 
  -3   7   6        9.69       22.20     18.04 o 
  -2   7   6       11.98       24.97     17.11 o 
  -1   7   6       42.66       49.95     20.81 o 
   0   7   6       85.38       88.33     22.20 o 
   1   7   6       34.08       36.87     15.49 o 
   2   7   6        8.30       -5.70     11.91 o 
   3   7   6        1.67       -3.24     21.50 o 
   4   7   6      369.16      329.50     35.38 o 
   5   7   6      167.33      171.34     31.22 o 
   6   7   6       41.42       53.88     27.05 o 
   7   7   6      159.22      115.15     25.67 o 
   8   7   6      157.31      163.48     33.53 o 
   9   7   6       16.86       53.65     28.90 o 
  -7   8   6       54.29       68.91     28.44 o 
  -6   8   6      168.95      195.62     33.07 o 
  -5   8   6        4.74       12.95     22.43 o 
  -4   8   6       56.58       58.96     21.27 o 
  -3   8   6       38.59       28.90     21.74 o 
  -2   8   6      240.81      254.35     34.22 o 
  -1   8   6       70.84       61.74     22.66 o 
   0   8   6        0.73      -23.12     15.72 o 
   1   8   6        0.88        3.95     10.92 o 
   2   8   6       24.16        4.16     15.72 o 
   3   8   6        2.42        3.01     16.42 o 
   4   8   6       16.59       23.59     23.12 o 
   5   8   6       27.87       29.37     23.59 o 
   6   8   6       31.29        9.94     19.65 o 
   7   8   6       63.82       97.12     26.59 o 
   8   8   6        1.69       -8.32     19.42 o 
   9   8   6       11.64        6.71     24.05 o 
  -6   9   6        3.74       20.81     23.82 o 
  -5   9   6      114.20      126.95     31.45 o 
  -4   9   6       42.29       42.08     24.05 o 
  -3   9   6       56.44       53.65     23.82 o 
  -2   9   6        0.57      -13.87     17.57 o 
  -1   9   6      279.21      292.97     32.60 o 
   0   9   6        6.34       11.10     17.80 o 
   1   9   6        6.72       33.30     16.65 o 
   2   9   6       13.94       47.17     19.19 o 
   3   9   6      204.92      245.57     38.15 o 
   4   9   6       15.40        3.47     17.57 o 
   5   9   6        0.44       19.89     18.27 o 
   6   9   6        5.37       -2.77     18.73 o 
   7   9   6        0.01       -4.86     19.65 o 
   8   9   6        0.15      -12.49     19.42 o 
  -5  10   6        5.24       29.83     24.05 o 
  -4  10   6       14.96       28.44     19.65 o 
  -3  10   6       49.53       42.08     19.19 o 
  -2  10   6        0.75        1.85     14.11 o 
  -1  10   6        8.69       -4.86     18.27 o 
   0  10   6      184.82      199.78     29.60 o 
   1  10   6       73.15      105.21     24.28 o 
   2  10   6        3.72        8.09     15.95 o 
   3  10   6       15.42       36.53     21.04 o 
   4  10   6      123.19       89.25     30.75 o 
   5  10   6       55.20       59.20     27.75 o 
   6  10   6        0.10       -1.16     26.36 o 
   7  10   6        8.56      -10.17     28.44 o 
  -3  11   6        9.13        2.77     21.04 o 
  -2  11   6        0.06       -8.32     12.95 o 
   0  11   6        8.97       37.46     18.04 o 
   1  11   6        0.64       34.92     22.66 o 
   2  11   6       30.09       44.86     20.81 o 
   3  11   6       17.87       14.11     18.50 o 
   4  11   6        3.22       -2.31     18.50 o 
   5  11   6       62.93       59.20     23.59 o 
  -3  -9   7        0.25      -26.36     27.75 o 
  -2  -9   7        0.87       -7.86     21.74 o 
  -1  -9   7      269.49      264.53     46.01 o 
   0  -9   7       36.63       29.93     20.93 o 
   1  -9   7       43.36       49.04     19.71 o 
   2  -9   7       67.86      115.15     27.75 o 
   3  -9   7       81.73      101.05     26.82 o 
   4  -9   7       24.88       41.85     23.82 o 
  -5  -8   7        0.33      -11.56     20.35 o 
  -4  -8   7       83.54       67.29     28.67 o 
  -3  -8   7       68.73       87.64     35.61 o 
  -2  -8   7        3.03      -17.57     20.58 o 
  -1  -8   7        7.21       -2.47     29.71 o 
   0  -8   7      273.92      351.93     37.81 o 
   1  -8   7       63.07       56.37     20.23 o 
   2  -8   7       88.11       73.11     16.40 o 
   3  -8   7       12.54       21.04     18.73 o 
   4  -8   7      144.89      175.50     36.53 o 
   5  -8   7       11.52        5.09     18.96 o 
   6  -8   7       57.26       69.83     29.14 o 
  -6  -7   7        1.30      -17.34     18.73 o 
  -5  -7   7      124.24      100.82     35.61 o 
  -4  -7   7      253.13      258.52     43.70 o 
  -3  -7   7       21.96       33.99     29.14 o 
  -2  -7   7        2.99       11.40     18.73 o 
  -1  -7   7       17.53       28.00     13.00 o 
   0  -7   7       26.88       19.43     13.03 o 
   1  -7   7        1.63        7.10     16.06 o 
   2  -7   7       17.67       15.33     14.55 o 
   3  -7   7        1.57       18.04     22.20 o 
   4  -7   7       46.65       39.08     20.58 o 
   5  -7   7      154.39      167.41     31.91 o 
   6  -7   7        1.65       -9.25     17.80 o 
   7  -7   7        0.02       34.45     26.36 o 
  -7  -6   7       75.81       52.26     31.45 o 
  -6  -6   7      210.52      172.04     33.76 o 
  -5  -6   7       10.07       11.10     21.97 o 
  -4  -6   7       20.28       17.34     21.97 o 
  -3  -6   7      657.20      737.59     38.01 o 
  -2  -6   7       92.99       70.02     18.78 o 
  -1  -6   7       14.43        8.90     11.53 o 
   0  -6   7      620.21      598.68     32.86 o 
   1  -6   7      290.80      268.79     24.03 o 
   2  -6   7       29.51       21.96     14.30 o 
   3  -6   7       17.63       19.27     13.76 o 
   4  -6   7      302.27      298.98     36.53 o 
   5  -6   7        6.98       12.49     17.80 o 
   6  -6   7        3.58       12.72     23.82 o 
   7  -6   7        1.28       19.89     24.05 o 
   8  -6   7        9.77       29.83     19.65 o 
  -8  -5   7        3.29      -17.11     23.12 o 
  -7  -5   7        6.30       -9.48     18.73 o 
  -6  -5   7       16.53        4.86     19.19 o 
  -5  -5   7        7.74        6.94     19.89 o 
  -4  -5   7       24.73       33.08     12.60 o 
  -3  -5   7       19.26       19.35     13.79 o 
  -2  -5   7       19.72       10.99     11.46 o 
  -1  -5   7       22.93       24.78     13.17 o 
   0  -5   7       42.71       75.05     16.84 o 
   1  -5   7      159.48      137.59     21.07 o 
   2  -5   7        2.27       -4.22     11.67 o 
   3  -5   7       11.65        3.91     13.63 o 
   4  -5   7       47.60       38.62     24.28 o 
   5  -5   7      181.83      189.61     29.83 o 
   6  -5   7      170.59      149.14     29.14 o 
   7  -5   7       42.25       55.73     26.59 o 
   8  -5   7       21.32       19.19     18.27 o 
   9  -5   7       58.46       69.14     25.67 o 
  -8  -4   7       13.47       -6.47     18.27 o 
  -7  -4   7       41.93       22.20     21.04 o 
  -5  -4   7       87.56       76.02     16.26 o 
  -4  -4   7       88.19      108.96     18.37 o 
  -3  -4   7       91.83       50.18     15.34 o 
  -2  -4   7      148.14      171.54     19.19 o 
  -1  -4   7      508.49      461.04     28.28 o 
   0  -4   7        1.34        3.85     12.64 o 
   1  -4   7      905.85      906.65     35.99 o 
   2  -4   7      208.24      195.09     20.94 o 
   3  -4   7        0.03       11.58     15.58 o 
   4  -4   7      505.59      551.72     44.17 o 
   5  -4   7      647.56      729.30     51.33 o 
   6  -4   7       56.06       60.12     20.58 o 
   7  -4   7      114.31      162.79     32.60 o 
   8  -4   7      241.57      255.97     39.08 o 
   9  -4   7      167.80      155.16     31.22 o 
  -9  -3   7       20.60        3.70     24.51 o 
  -8  -3   7       16.23       -3.70     18.27 o 
  -7  -3   7      108.13      103.82     30.52 o 
  -6  -3   7      129.46      147.60     21.04 o 
  -5  -3   7        4.77      -11.81     12.72 o 
  -4  -3   7      177.56      167.33     20.66 o 
  -3  -3   7       14.76       29.70     16.65 o 
  -2  -3   7       20.26       13.28     12.22 o 
  -1  -3   7      206.57      204.43     20.50 o 
   0  -3   7      262.34      283.09     22.62 o 
   1  -3   7       25.14       22.90     32.49 o 
   2  -3   7      475.15      485.12     27.76 o 
   3  -3   7      187.57      203.90     20.25 o 
   4  -3   7       38.62       69.83     20.35 o 
   5  -3   7      236.22      219.90     30.06 o 
   6  -3   7      842.86      911.97     57.58 o 
   7  -3   7       17.40       44.86     22.43 o 
   8  -3   7        2.92       20.35     17.80 o 
   9  -3   7      340.38      334.82     41.85 o 
  10  -3   7      165.30      153.31     28.21 o 
  -9  -2   7        7.92        6.71     19.89 o 
  -8  -2   7       43.57       47.40     29.83 o 
  -7  -2   7       98.54       78.24     18.97 o 
  -6  -2   7       39.18       15.20     20.23 o 
  -5  -2   7      145.77      125.13     18.66 o 
  -4  -2   7      429.98      457.44     28.76 o 
  -3  -2   7        2.60        2.23     11.72 o 
  -2  -2   7      145.17      171.93     21.07 o 
  -1  -2   7      211.83      205.36     19.45 o 
   0  -2   7       29.89       30.27     16.46 o 
   1  -2   7       16.00        1.39     12.37 o 
   2  -2   7      300.17      282.23     20.93 o 
   3  -2   7       18.38       43.93     21.74 o 
   4  -2   7      184.78      215.74     27.05 o 
   5  -2   7      185.99      148.96     74.34 o 
   6  -2   7      235.47      266.88     22.14 o 
   7  -2   7      139.35      152.00     19.66 o 
   8  -2   7        2.56       -3.22     13.94 o 
   9  -2   7      111.91      129.43     21.17 o 
  10  -2   7        0.00        9.94     14.94 o 
  -8  -1   7       13.06      -12.06     14.29 o 
  -7  -1   7        4.36        7.61     15.25 o 
  -6  -1   7      242.70      294.57     23.65 o 
  -5  -1   7        8.13       14.84     14.71 o 
  -4  -1   7      123.07      107.14     18.31 o 
  -3  -1   7      314.81      325.10     26.24 o 
  -2  -1   7      643.23      648.11     30.29 o 
  -1  -1   7     1307.85     1356.82     41.11 o 
   0  -1   7     1096.48      871.63     92.57 o 
   1  -1   7      252.85      238.96     13.91 o 
   2  -1   7       19.38       15.29     10.26 o 
   3  -1   7      421.73      429.13     19.91 o 
   4  -1   7      618.28      747.53     83.47 o 
   5  -1   7       38.96       34.40     12.83 o 
   6  -1   7        3.62        1.75     12.01 o 
   7  -1   7      427.60      461.82     28.99 o 
   8  -1   7        2.53       -2.97     10.87 o 
   9  -1   7        0.09        0.01     12.65 o 
  10  -1   7       83.60       61.51     24.74 o 
  -8   0   7        1.82        0.46     10.90 o 
  -7   0   7        0.51        9.76     10.68 o 
  -6   0   7       52.64       54.89     12.19 o 
  -5   0   7        4.04       -2.54     20.58 o 
  -4   0   7        6.45       13.91     14.16 o 
  -3   0   7       75.53       50.83     15.85 o 
  -2   0   7      718.60      687.43     29.59 o 
  -1   0   7     1384.31     1340.21     57.58 o 
   0   0   7        1.10        5.80      9.94 o 
   1   0   7       18.48       28.67     10.05 o 
   2   0   7      275.59      241.95     16.38 o 
   3   0   7      934.53      875.44     59.77 o 
   4   0   7      137.82      142.55     16.66 o 
   5   0   7      322.35      323.16     22.02 o 
   6   0   7      427.97      414.68     26.62 o 
   7   0   7       23.20       17.71     15.49 o 
   8   0   7        0.35        8.73     11.54 o 
   9   0   7      266.35      308.23     42.32 o 
  10   0   7       61.74       59.20     26.59 o 
  -9   1   7       48.76       56.04     15.20 o 
  -8   1   7       12.27       59.23     35.03 o 
  -7   1   7        0.23       -9.00     12.83 o 
  -6   1   7       74.34       94.80     22.89 o 
  -5   1   7      115.94      137.81     26.36 o 
  -4   1   7       12.58       18.73     22.43 o 
  -3   1   7       26.78       44.86     18.50 o 
  -2   1   7      202.73      187.76     25.44 o 
  -1   1   7     1341.89     1361.02     55.26 o 
   0   1   7      224.76      220.36     24.97 o 
   1   1   7     1468.49     1474.35     58.39 o 
   2   1   7      774.50      796.24     26.21 o 
   3   1   7      224.67      212.63     17.51 o 
   4   1   7     1647.74     1757.45     44.05 o 
   5   1   7      614.34      657.35     37.00 o 
   6   1   7       12.58        3.03     15.03 o 
   7   1   7      282.23      303.85     24.33 o 
   8   1   7      299.15      331.64     45.55 o 
   9   1   7        2.73      -15.03     26.82 o 
  10   1   7      125.74      110.30     36.07 o 
  11   1   7       90.77       39.54     32.83 o 
  -9   2   7       16.91       37.59     15.06 o 
  -8   2   7      159.64      186.83     34.45 o 
  -7   2   7       88.47       85.79     28.21 o 
  -6   2   7      141.74      153.54     30.98 o 
  -5   2   7      143.84      146.83     26.82 o 
  -4   2   7      332.61      331.35     37.00 o 
  -3   2   7        5.82       -5.32     20.58 o 
  -2   2   7       49.10       67.52     23.82 o 
  -1   2   7      517.44      406.97     34.68 o 
   0   2   7      319.57      342.68     31.91 o 
   1   2   7      151.97      141.12     14.72 o 
   2   2   7      339.71      328.98     19.52 o 
   3   2   7     1415.76     1472.23     37.46 o 
   4   2   7      491.57      502.93     25.08 o 
   5   2   7      602.39      609.41     27.68 o 
   6   2   7      280.17      278.61     29.83 o 
   7   2   7      102.28       92.85     15.14 o 
   8   2   7       50.87       51.33     24.28 o 
   9   2   7      177.92      182.21     32.83 o 
  10   2   7       17.16      -12.02     29.37 o 
  11   2   7        6.95       -7.86     29.60 o 
  -9   3   7        0.36       -3.70     22.66 o 
  -8   3   7       18.63       21.04     20.35 o 
  -7   3   7        0.18       -8.32     23.35 o 
  -6   3   7        2.09        9.25     18.04 o 
  -5   3   7       71.84       56.19     27.98 o 
  -4   3   7       92.83       81.16     27.29 o 
  -3   3   7       90.93       88.33     22.20 o 
  -2   3   7      331.22      369.97     33.76 o 
  -1   3   7      237.76      287.88     32.37 o 
   0   3   7      361.94      327.65     29.14 o 
   1   3   7      657.46      638.39     25.82 o 
   2   3   7        4.64       -8.74      8.61 o 
   3   3   7        0.23       -1.42      8.08 o 
   4   3   7      841.82      903.08     32.18 o 
   5   3   7      555.68      514.05     24.59 o 
   6   3   7        2.11       -6.47     11.13 o 
   7   3   7        3.40       -8.09     18.27 o 
   8   3   7      541.08      496.91     46.48 o 
   9   3   7       81.60       99.89     29.83 o 
  10   3   7       12.73      -20.58     20.35 o 
  11   3   7       19.74       -8.09     31.45 o 
  -9   4   7        0.32       -0.46     23.59 o 
  -8   4   7        8.01       16.19     19.65 o 
  -7   4   7       96.86      148.68     29.37 o 
  -6   4   7      291.83      349.62     42.08 o 
  -5   4   7       52.93       36.77     24.74 o 
  -4   4   7      110.61      125.33     26.13 o 
  -3   4   7     1648.20     1799.67     76.54 o 
  -2   4   7      665.35      696.47     45.55 o 
  -1   4   7      312.93      338.98     31.45 o 
   0   4   7     1184.22     1149.45     54.57 o 
   1   4   7       94.25      100.96     14.04 o 
   2   4   7       57.12       56.06     12.00 o 
   3   4   7        2.07       -2.16     10.18 o 
   4   4   7      196.01      203.28     17.80 o 
   5   4   7        3.05        6.80     10.63 o 
   6   4   7      103.33       83.71     26.59 o 
   7   4   7       14.50       19.19     20.35 o 
   8   4   7       21.49       22.66     21.97 o 
   9   4   7      138.18       99.89     27.29 o 
  10   4   7       34.56        6.94     25.67 o 
  -8   5   7        1.32       -0.46     17.34 o 
  -7   5   7       98.27      101.97     26.82 o 
  -6   5   7        5.41        5.09     16.42 o 
  -5   5   7      239.66      234.93     32.83 o 
  -4   5   7       10.47       29.83     24.05 o 
  -3   5   7       25.41       21.04     17.57 o 
  -2   5   7      676.58      721.67     48.79 o 
  -1   5   7      830.72      913.13     52.26 o 
   0   5   7        1.00       -2.08     19.19 o 
   1   5   7     1378.20     1411.60     41.07 o 
   2   5   7      750.12      740.96     30.78 o 
   3   5   7       57.34       59.28     14.55 o 
   4   5   7      111.53      111.87     14.55 o 
   5   5   7      183.81      164.64     30.52 o 
   6   5   7       25.04       14.11     18.04 o 
   7   5   7        0.69        0.23     23.59 o 
   8   5   7        1.67      -10.41     25.90 o 
   9   5   7       49.91       59.66     26.13 o 
  10   5   7        1.34      -35.84     26.59 o 
  -8   6   7        0.03       -5.09     16.42 o 
  -7   6   7        2.66      -10.41     21.97 o 
  -6   6   7      243.29      262.22     37.00 o 
  -5   6   7      103.90      102.44     29.60 o 
  -4   6   7      157.86      178.97     29.60 o 
  -3   6   7      302.49      363.96     37.46 o 
  -2   6   7      110.05      105.21     27.29 o 
  -1   6   7       32.01       58.50     20.58 o 
   0   6   7       52.25       83.24     23.59 o 
   1   6   7      314.62      301.92     23.04 o 
   2   6   7       85.73       57.23     12.11 o 
   3   6   7        2.41       -4.74     10.95 o 
   4   6   7      300.80      285.57     34.92 o 
   5   6   7       34.04       50.64     20.12 o 
   6   6   7       52.43       62.43     23.12 o 
   7   6   7        5.04       11.33     24.05 o 
   8   6   7       36.75       23.59     29.14 o 
   9   6   7        1.06       -3.47     21.04 o 
  10   6   7        0.23       -9.25     28.67 o 
  -7   7   7       94.81      116.77     30.29 o 
  -6   7   7       14.09       -4.86     18.04 o 
  -5   7   7       45.27       27.52     24.97 o 
  -4   7   7      156.04      205.56     35.15 o 
  -3   7   7       18.82       16.42     22.43 o 
  -2   7   7      338.28      378.76     37.23 o 
  -1   7   7       28.43       24.28     16.88 o 
   0   7   7        4.31       -6.94     19.89 o 
   1   7   7       37.35       34.07     11.91 o 
   2   7   7      177.16      179.39     18.33 o 
   3   7   7       77.82       94.11     24.28 o 
   4   7   7        0.67        8.09     16.42 o 
   5   7   7       49.93       43.70     20.12 o 
   6   7   7      194.66      164.64     30.06 o 
   7   7   7        1.08        2.08     18.04 o 
   8   7   7        0.05        6.94     21.04 o 
   9   7   7       98.57       71.22     29.37 o 
  -6   8   7      121.49      151.69     32.14 o 
  -5   8   7        0.22        3.70     16.65 o 
  -4   8   7        5.18       21.04     19.42 o 
  -3   8   7       12.44        7.17     22.43 o 
  -2   8   7      117.88      147.29     26.59 o 
  -1   8   7        1.85       12.26     15.26 o 
   0   8   7       28.16       33.99     17.11 o 
   1   8   7        8.31        7.87     11.25 o 
   2   8   7        0.29        3.70     19.65 o 
   3   8   7        4.06       16.19     23.82 o 
   4   8   7       17.77       18.50     18.50 o 
   5   8   7       17.21      -10.41     14.80 o 
   6   8   7       25.35       43.24     27.75 o 
   7   8   7       55.79       36.77     28.44 o 
   8   8   7       14.37        6.01     28.21 o 
  -5   9   7       34.54       46.01     27.05 o 
  -4   9   7       61.49       98.50     25.90 o 
  -3   9   7       21.82       16.19     22.20 o 
  -2   9   7       93.50      116.08     28.21 o 
  -1   9   7       78.12       56.19     22.89 o 
   0   9   7      100.18       86.25     23.82 o 
   1   9   7        2.74       22.89     16.42 o 
   2   9   7        1.64        3.70     15.26 o 
   3   9   7       36.25       52.72     26.59 o 
   4   9   7        8.41        3.93     18.73 o 
   5   9   7        5.82       16.42     18.73 o 
   6   9   7        5.98      -18.73     23.35 o 
   7   9   7        6.14       28.44     29.60 o 
  -4  10   7        0.45        6.24     23.12 o 
  -3  10   7       24.75       30.98     20.35 o 
  -2  10   7        2.09        0.00     15.03 o 
  -1  10   7       72.33       60.58     24.05 o 
   0  10   7       10.10       62.89     22.89 o 
   1  10   7       65.12       89.02     24.05 o 
   2  10   7       65.33       70.06     23.35 o 
   3  10   7        9.60       42.55     23.12 o 
   4  10   7       14.82       23.59     21.04 o 
   5  10   7       15.59       18.27     18.96 o 
   6  10   7       13.02        7.63     19.89 o 
  -2  11   7       11.72       12.95     22.43 o 
   0  11   7        2.58       77.92     25.90 o 
   1  11   7        1.35       55.73     21.97 o 
   2  11   7       10.14       28.44     25.20 o 
   3  11   7       12.82       30.75     22.20 o 
   4  11   7       20.46       37.23     27.98 o 
   0  -9   8        4.34       -8.35     13.18 o 
   1  -9   8       16.78       18.55     14.39 o 
  -3  -8   8        0.89      -22.66     28.67 o 
  -2  -8   8       38.98       24.28     32.14 o 
  -1  -8   8      150.06      152.88     23.01 o 
   0  -8   8        8.23        4.50     21.27 o 
   1  -8   8       53.16       82.92     26.24 o 
   2  -8   8      108.57      150.76     30.29 o 
   3  -8   8       49.70       50.41     22.66 o 
   4  -8   8       17.54       57.35     25.20 o 
  -5  -7   8        0.00       -7.40     27.75 o 
  -4  -7   8       38.56       23.59     30.29 o 
  -3  -7   8      169.78      163.02     34.92 o 
  -2  -7   8       33.54       39.27     30.52 o 
  -1  -7   8       68.41       72.41     17.96 o 
   0  -7   8      334.63      317.09     28.51 o 
   1  -7   8       20.09       31.41     16.76 o 
   2  -7   8       36.35       13.10     17.46 o 
   3  -7   8       41.84       45.55     21.04 o 
   4  -7   8       32.21       28.90     20.12 o 
   5  -7   8      119.18       93.65     31.68 o 
   6  -7   8        5.61        6.24     18.27 o 
  -6  -6   8        1.12        2.31     20.58 o 
  -5  -6   8      136.39      122.55     36.30 o 
  -4  -6   8      202.93      211.11     41.62 o 
  -3  -6   8       15.34        7.00     15.49 o 
  -2  -6   8       43.76       27.96     16.02 o 
  -1  -6   8      454.61      494.25     33.80 o 
   0  -6   8      136.55      127.73     20.39 o 
   1  -6   8       69.33       47.77     18.77 o 
   2  -6   8       51.77       61.54     24.97 o 
   3  -6   8      137.06      150.65     20.94 o 
   4  -6   8        9.82       22.20     23.59 o 
   5  -6   8       68.69      101.74     30.06 o 
   6  -6   8        5.79       11.10     23.82 o 
   7  -6   8       19.08       24.05     20.35 o 
  -7  -5   8       72.91       59.89     25.90 o 
  -6  -5   8      270.26      305.92     41.39 o 
  -5  -5   8       12.93       -6.71     19.19 o 
  -4  -5   8       44.40       30.65     15.70 o 
  -3  -5   8      456.02      469.02     37.00 o 
  -2  -5   8       24.67       48.38     18.21 o 
  -1  -5   8       67.95       53.60     16.73 o 
   0  -5   8      747.39      739.62     37.79 o 
   1  -5   8      378.18      366.54     26.24 o 
   2  -5   8        0.90      -18.20     12.15 o 
   3  -5   8      183.97      156.63     21.72 o 
   4  -5   8      624.70      717.05     54.80 o 
   5  -5   8       17.02       55.73     25.90 o 
   6  -5   8      120.25      115.62     27.29 o 
   7  -5   8       50.50       55.96     27.75 o 
   8  -5   8        1.02      -12.02     16.19 o 
  -7  -4   8       33.82       20.81     28.21 o 
  -6  -4   8        1.67       -5.09     18.96 o 
  -5  -4   8       65.22       71.05     17.56 o 
  -4  -4   8        2.43       -5.74     13.56 o 
  -3  -4   8        8.75       -2.43     13.73 o 
  -2  -4   8        3.26      -11.73     10.81 o 
  -1  -4   8       15.33       20.37     13.03 o 
   0  -4   8       15.35       28.43     14.52 o 
   1  -4   8        2.06       10.84     13.46 o 
   2  -4   8      103.47       83.35     17.93 o 
   3  -4   8        0.99        5.27     15.37 o 
   4  -4   8        9.02       15.26     21.74 o 
   5  -4   8       15.96       70.29     27.05 o 
   6  -4   8      152.06      157.70     31.91 o 
   7  -4   8        1.33       18.96     22.20 o 
   8  -4   8       11.80       48.33     25.90 o 
   9  -4   8       71.30       74.92     28.67 o 
  -8  -3   8       16.80        0.00     28.21 o 
  -7  -3   8        3.54      -27.52     29.60 o 
  -6  -3   8       90.17       94.45     20.74 o 
  -5  -3   8      199.88      175.46     23.21 o 
  -4  -3   8       11.10       15.28     15.37 o 
  -3  -3   8        4.27       17.42     12.83 o 
  -2  -3   8       60.98       75.88     20.46 o 
  -1  -3   8      305.13      306.64     24.10 o 
   0  -3   8        6.61      -10.71     14.02 o 
   1  -3   8      231.54      279.68     25.66 o 
   2  -3   8      182.02      180.42     19.69 o 
   4  -3   8      396.91      411.36     39.54 o 
   5  -3   8      416.48      377.60     38.15 o 
   6  -3   8      105.69       85.32     23.35 o 
   7  -3   8       28.23       13.41     15.95 o 
   8  -3   8      338.82      342.22     42.32 o 
   9  -3   8       34.40       19.42     18.50 o 
  -8  -2   8       51.51       69.83     31.68 o 
  -7  -2   8      260.86      229.18     25.61 o 
  -6  -2   8      107.00      124.03     18.69 o 
  -5  -2   8        8.52        9.13     14.93 o 
  -4  -2   8      194.34      206.87     22.38 o 
  -3  -2   8        3.73       -8.14     16.75 o 
  -2  -2   8       34.93       33.81     17.24 o 
  -1  -2   8       44.37       49.61     22.66 o 
   0  -2   8       60.79       49.54     14.96 o 
   1  -2   8       46.22       32.40     15.11 o 
   2  -2   8      163.08      158.39     25.67 o 
   3  -2   8       75.14       71.68     21.04 o 
   4  -2   8        0.68       43.47     19.19 o 
   5  -2   8      162.89      173.19     27.75 o 
   6  -2   8      247.16      281.18     33.76 o 
   7  -2   8        0.62      -11.10     12.72 o 
   8  -2   8        6.95       20.12     16.65 o 
   9  -2   8      317.86      379.45     41.85 o 
  10  -2   8      139.54      218.98     36.53 o 
  -8  -1   8        7.49      -14.80     26.13 o 
  -7  -1   8        2.22      -10.52     16.13 o 
  -6  -1   8      186.41      212.30     21.79 o 
  -5  -1   8      143.34      152.23     19.38 o 
  -4  -1   8       87.72       76.71     16.72 o 
  -3  -1   8       57.37       91.78     19.52 o 
  -2  -1   8      307.32      274.50     24.36 o 
  -1  -1   8      651.49      697.86     32.45 o 
   0  -1   8       58.67       76.41     15.17 o 
   1  -1   8        0.97       -5.55     15.26 o 
   2  -1   8      286.58      378.99     34.22 o 
   3  -1   8      326.69      309.39     34.68 o 
   4  -1   8      172.93      186.14     27.29 o 
   5  -1   8       99.51      103.36     21.74 o 
   6  -1   8      101.78      102.44     25.44 o 
   7  -1   8       87.68       66.36     20.12 o 
   8  -1   8       16.16       -6.94     16.88 o 
   9  -1   8       71.58       88.10     23.12 o 
  -8   0   8        0.63       -1.42     13.83 o 
  -7   0   8        0.41       22.92     17.55 o 
  -6   0   8       51.26       43.53     14.46 o 
  -5   0   8        5.36       -2.96     12.16 o 
  -4   0   8        5.21        4.90     14.44 o 
  -3   0   8        9.15       14.58     15.69 o 
  -2   0   8       79.91       56.65     25.44 o 
  -1   0   8      326.12      298.29     32.37 o 
   0   0   8      588.34      587.33     42.55 o 
   1   0   8       39.47       28.98      9.72 o 
   2   0   8      196.61      187.76     16.11 o 
   3   0   8      510.29      465.84     23.30 o 
   4   0   8      472.52      489.23     25.24 o 
   5   0   8        0.75      -13.75     13.00 o 
   6   0   8      158.61      167.21     20.57 o 
   7   0   8       96.29      128.19     58.96 o 
   8   0   8       11.79       25.74     13.85 o 
   9   0   8       13.11       18.27     21.04 o 
  10   0   8       64.02       58.50     32.83 o 
  -9   1   8        1.22      -15.72     15.49 o 
  -8   1   8        4.61       -8.32     22.43 o 
  -7   1   8        7.69       -4.62     16.42 o 
  -6   1   8        5.88       -4.16     16.19 o 
  -5   1   8        1.62      -19.19     14.80 o 
  -4   1   8       10.22       12.95     17.34 o 
  -3   1   8        2.44       20.58     24.05 o 
  -2   1   8        0.65      -16.88     14.11 o 
  -1   1   8      405.22      384.31     34.68 o 
   0   1   8       43.20       84.51     25.32 o 
   1   1   8        0.52       15.26     15.95 o 
   2   1   8      132.30      116.80     14.06 o 
   3   1   8        2.13        6.27     11.77 o 
   4   1   8       72.19       73.24     13.76 o 
   5   1   8      134.08      134.51     16.09 o 
   6   1   8      341.72      356.56     23.95 o 
   7   1   8        6.43       -1.07     10.09 o 
   8   1   8       42.76       38.17     15.95 o 
   9   1   8      194.46      177.82     37.23 o 
  10   1   8        3.01       -4.16     21.04 o 
  -8   2   8       45.17       49.25     27.29 o 
  -7   2   8       19.35       20.12     18.96 o 
  -6   2   8      232.99      206.72     32.14 o 
  -5   2   8      149.88      132.26     30.29 o 
  -4   2   8       36.61       31.22     21.04 o 
  -3   2   8        8.76       -2.08     17.57 o 
  -2   2   8      309.66      335.28     37.00 o 
  -1   2   8       55.13       49.71     18.96 o 
   0   2   8        0.62       -1.39     14.57 o 
   1   2   8      169.86      146.25     18.38 o 
   2   2   8       83.59       88.16     12.97 o 
   3   2   8       15.83       10.39     10.27 o 
   4   2   8      521.52      505.80     25.78 o 
   5   2   8      151.44      122.86     17.79 o 
   6   2   8       20.04       26.02     14.94 o 
   7   2   8      103.13       85.30     16.77 o 
   8   2   8      403.19      468.24     44.40 o 
   9   2   8        2.37      -11.79     19.89 o 
  10   2   8       65.24       70.06     28.44 o 
  -8   3   8       65.83       74.92     29.60 o 
  -7   3   8      104.63      143.83     29.83 o 
  -6   3   8       90.61       93.88     25.67 o 
  -5   3   8      170.98      206.03     32.14 o 
  -4   3   8      215.31      226.14     31.91 o 
  -3   3   8       25.58       27.52     20.81 o 
  -2   3   8      138.20      126.95     25.20 o 
  -1   3   8      486.88      486.28     41.62 o 
   0   3   8       83.62       38.85     22.89 o 
   1   3   8      129.45      112.55     14.47 o 
   2   3   8       46.79       43.35     12.83 o 
   3   3   8      356.91      362.54     24.74 o 
   4   3   8      176.91      187.86     18.16 o 
   5   3   8      204.14      205.50     19.85 o 
   6   3   8      186.07      206.64     19.59 o 
   7   3   8       94.91       57.58     22.43 o 
   8   3   8        3.92       -8.09     17.57 o 
   9   3   8      257.58      231.92     41.62 o 
  10   3   8       55.80       50.41     26.59 o 
  -8   4   8        2.90       -3.01     17.80 o 
  -7   4   8        1.07      -11.10     24.28 o 
  -6   4   8       51.24       85.56     26.82 o 
  -5   4   8       19.99       21.04     19.42 o 
  -4   4   8        0.15       -8.79     16.19 o 
  -3   4   8       39.08       19.65     25.20 o 
  -2   4   8      189.83      207.41     32.83 o 
  -1   4   8       78.55       69.83     26.13 o 
   0   4   8       50.68       49.25     23.59 o 
   1   4   8       45.24       54.68     14.61 o 
   2   4   8       63.87       59.31     13.32 o 
   3   4   8       47.57       48.50     13.28 o 
   4   4   8       33.04       19.00     13.59 o 
   5   4   8      182.77      185.33     18.36 o 
   6   4   8       41.47       43.01     19.42 o 
   7   4   8       32.94        7.17     25.67 o 
   8   4   8       41.24       36.77     28.90 o 
   9   4   8        5.96        1.16     18.96 o 
  10   4   8        2.34        6.71     23.12 o 
  -8   5   8        8.17       -1.39     24.51 o 
  -7   5   8        1.39       13.87     24.51 o 
  -6   5   8       20.96        5.32     20.12 o 
  -5   5   8        2.52       -8.56     17.11 o 
  -4   5   8        6.44        3.70     24.51 o 
  -3   5   8       28.62       44.17     20.35 o 
  -2   5   8      232.41      203.25     30.29 o 
  -1   5   8      169.81      197.47     32.37 o 
   0   5   8      432.34      497.84     39.08 o 
   1   5   8      350.12      346.81     23.37 o 
   2   5   8      112.96       88.54     15.16 o 
   3   5   8      701.63      648.57     30.33 o 
   4   5   8      286.56      269.31     20.58 o 
   5   5   8       36.18       22.20     22.20 o 
   6   5   8      135.31      126.02     29.60 o 
   7   5   8       92.28      113.53     26.59 o 
   8   5   8       10.87       -2.77     20.35 o 
   9   5   8       40.79       24.28     31.22 o 
  -7   6   8        7.18        1.16     17.34 o 
  -6   6   8        0.75      -25.44     21.50 o 
  -5   6   8       31.61       19.19     24.97 o 
  -4   6   8        3.88        3.24     18.27 o 
  -3   6   8       31.20       33.53     20.81 o 
  -2   6   8       37.19       30.29     24.51 o 
  -1   6   8      226.17      256.20     32.60 o 
   0   6   8      113.31      114.92     27.75 o 
   1   6   8      225.17      230.16     23.24 o 
   2   6   8      243.09      267.79     21.98 o 
   3   6   8      178.67      174.41     19.81 o 
   4   6   8      459.22      393.55     36.77 o 
   5   6   8      207.28      220.59     30.98 o 
   6   6   8        7.03       -9.02     17.57 o 
   7   6   8       25.65       17.34     19.65 o 
   8   6   8      111.76       99.20     29.37 o 
   9   6   8       20.77       -3.24     28.67 o 
  -6   7   8       61.00       62.89     29.60 o 
  -5   7   8       20.28       17.80     19.89 o 
  -4   7   8        1.49       -7.17     21.74 o 
  -3   7   8       61.01       46.94     25.67 o 
  -2   7   8      194.58      243.49     34.45 o 
  -1   7   8        8.46      -11.56     13.64 o 
   0   7   8      145.79      188.92     30.29 o 
   1   7   8      197.41      191.93     21.17 o 
   2   7   8        0.04        4.50     10.86 o 
   3   7   8       75.26       63.13     26.59 o 
   4   7   8      263.74      280.02     36.77 o 
   5   7   8        9.63      -11.10     15.26 o 
   6   7   8       35.69       16.42     24.74 o 
   7   7   8       21.15       37.92     22.20 o 
   8   7   8       40.48       40.00     29.83 o 
  -6   8   8        0.04        3.01     17.80 o 
  -5   8   8       15.38        3.93     19.42 o 
  -4   8   8      109.76      104.05     26.82 o 
  -3   8   8        6.90       -7.17     20.81 o 
  -2   8   8       30.38       31.22     19.89 o 
  -1   8   8      296.98      413.90     41.16 o 
   0   8   8        2.30        2.77     15.03 o 
   1   8   8      125.42      140.40     18.61 o 
   2   8   8       53.76       39.08     22.66 o 
   3   8   8      113.77      126.71     27.98 o 
   4   8   8       15.82      -11.10     21.74 o 
   5   8   8       55.33       51.80     21.50 o 
   6   8   8       38.87       61.97     24.51 o 
   7   8   8        1.17        0.46     20.12 o 
   8   8   8        6.10        7.86     21.27 o 
  -4   9   8        5.32       18.04     23.59 o 
  -3   9   8       36.57       40.00     20.58 o 
  -2   9   8       42.70       52.03     25.44 o 
  -1   9   8       48.95       59.20     25.67 o 
   0   9   8       28.89       22.30     24.39 o 
   1   9   8       10.45       22.43     17.57 o 
   2   9   8       21.77       34.22     19.19 o 
   3   9   8        4.32        6.01     18.96 o 
   4   9   8       16.91       22.66     20.35 o 
   5   9   8       15.30        0.46     17.11 o 
   6   9   8        0.07       34.22     22.43 o 
   7   9   8        6.91      -12.49     20.35 o 
  -3  10   8        7.25        8.79     23.35 o 
  -2  10   8       15.38        0.69     21.50 o 
  -1  10   8       62.33       63.13     25.90 o 
   0  10   8       62.67       68.68     21.74 o 
   1  10   8        0.03       19.89     17.80 o 
   2  10   8       36.95       49.02     21.50 o 
   3  10   8       34.50       49.25     27.98 o 
   4  10   8       15.43       21.04     20.58 o 
   5  10   8        0.45        3.24     18.04 o 
   1  11   8        0.08       79.08     25.44 o 
   0  -8   9       12.12       10.78     18.88 o 
   1  -8   9       10.12       26.03     17.12 o 
   2  -8   9       25.17       42.55     22.43 o 
  -3  -7   9        4.98        8.09     24.28 o 
  -2  -7   9       61.56       85.86     20.53 o 
  -1  -7   9       98.55       93.99     20.73 o 
   0  -7   9        2.46       -3.72     17.59 o 
   1  -7   9       46.62       51.59     16.29 o 
   2  -7   9      125.08      118.63     21.46 o 
   3  -7   9       82.77       97.12     31.22 o 
   4  -7   9       74.57       78.16     25.90 o 
   5  -7   9      103.12       86.71     31.68 o 
  -5  -6   9        4.11      -12.72     20.58 o 
  -4  -6   9       24.72       32.60     30.75 o 
  -3  -6   9      169.74      163.80     23.17 o 
  -2  -6   9       31.96       24.73     14.18 o 
  -1  -6   9       77.98       82.77     21.63 o 
   0  -6   9      503.33      473.04     33.02 o 
   1  -6   9       58.96       43.68     18.56 o 
   2  -6   9        2.46        3.59     12.81 o 
   3  -6   9       87.60      111.22     31.22 o 
   4  -6   9      155.48      138.97     33.30 o 
   5  -6   9       70.50       86.02     30.06 o 
   6  -6   9       28.30       57.11     27.75 o 
  -6  -5   9       30.66       -5.32     18.73 o 
  -5  -5   9       70.89       37.69     30.75 o 
  -4  -5   9       96.25      108.81     20.19 o 
  -3  -5   9       11.32       -7.71     15.81 o 
  -2  -5   9       57.00       59.93     23.70 o 
  -1  -5   9      431.82      364.42     40.70 o 
   0  -5   9      254.67      243.31     25.05 o 
   1  -5   9      150.88      151.86     21.96 o 
   2  -5   9      312.08      352.40     27.70 o 
   3  -5   9      225.51      208.54     44.40 o 
   4  -5   9       16.27       14.34     19.19 o 
   5  -5   9      252.83      271.00     41.16 o 
   6  -5   9       63.09       43.70     22.66 o 
   7  -5   9        3.06       30.98     20.58 o 
  -6  -4   9      161.24      190.07     42.55 o 
  -5  -4   9       31.70       39.23     19.59 o 
  -4  -4   9       45.58       55.48     18.11 o 
  -3  -4   9      176.30      173.49     24.03 o 
  -2  -4   9       60.93       68.88     17.74 o 
  -1  -4   9      107.00       81.25     18.12 o 
   0  -4   9      405.36      370.34     27.63 o 
   1  -4   9      346.66      331.50     40.12 o 
   2  -4   9        9.06       -3.99     13.86 o 
   3  -4   9      538.60      587.33     48.79 o 
   4  -4   9      337.37      374.13     43.01 o 
   5  -4   9       24.08       27.52     23.59 o 
   6  -4   9      309.44      311.93     39.31 o 
   7  -4   9      150.32      169.03     31.45 o 
   8  -4   9        0.33       18.27     19.42 o 
  -7  -3   9       61.62       55.50     31.45 o 
  -6  -3   9        2.87        0.72     12.64 o 
  -5  -3   9       89.19      105.02     23.47 o 
  -4  -3   9      157.46      131.03     26.24 o 
  -3  -3   9        2.83        2.03     14.30 o 
  -2  -3   9      129.16      115.18     20.21 o 
  -1  -3   9      185.26      205.39     24.84 o 
   0  -3   9        8.15        3.03     12.10 o 
   1  -3   9       11.55        8.97     17.58 o 
   2  -3   9        8.75       -6.47     15.49 o 
   3  -3   9        0.86       11.79     16.88 o 
   4  -3   9       92.63       78.85     22.43 o 
   5  -3   9       14.74       10.87     16.19 o 
   6  -3   9       21.08       15.03     21.74 o 
   7  -3   9        4.01        6.94     16.65 o 
   8  -3   9        2.19        9.94     17.34 o 
  -7  -2   9        8.31       -3.94     15.61 o 
  -6  -2   9      159.72      153.18     22.56 o 
  -5  -2   9      287.20      280.56     26.64 o 
  -4  -2   9       96.30       65.99     20.58 o 
  -3  -2   9       10.24      -12.79     13.44 o 
  -2  -2   9      582.55      619.76     34.57 o 
  -1  -2   9       16.67       19.00     16.27 o 
   0  -2   9      130.54      106.95     17.74 o 
   1  -2   9        6.72       19.42     23.59 o 
   2  -2   9        0.85      -18.73     19.89 o 
   3  -2   9        3.15       11.33     16.65 o 
   4  -2   9       68.65       64.28     24.97 o 
   5  -2   9       34.94       33.76     18.50 o 
   6  -2   9      157.07      155.62     27.98 o 
   7  -2   9        7.50       22.20     21.74 o 
   8  -2   9      196.39      240.02     37.00 o 
   9  -2   9       29.23       40.93     20.58 o 
  -7  -1   9      208.86      226.13     25.58 o 
  -6  -1   9      103.16       91.75     17.98 o 
  -5  -1   9      144.85      150.81     20.59 o 
  -4  -1   9      709.07      678.86     38.10 o 
  -3  -1   9       95.91       86.60     24.97 o 
  -2  -1   9      176.48      178.39     24.63 o 
  -1  -1   9     1557.28     1541.18     92.03 o 
   0  -1   9      385.09      395.87     37.46 o 
   1  -1   9       20.92       16.88     18.50 o 
   2  -1   9        0.43        6.47     16.19 o 
   3  -1   9      177.05      178.74     28.67 o 
   4  -1   9        1.41        6.24     16.42 o 
   5  -1   9        9.25        6.71     15.95 o 
   6  -1   9        1.80       12.26     15.03 o 
   7  -1   9        6.63       -9.94     18.04 o 
   8  -1   9        9.92       32.60     17.57 o 
   9  -1   9       96.36       96.89     24.51 o 
  -8   0   9        5.59        4.86     19.19 o 
  -7   0   9        4.04        3.93     17.80 o 
  -6   0   9       51.64       68.84     17.41 o 
  -5   0   9      109.86      118.24     19.10 o 
  -4   0   9       39.69       32.83     24.51 o 
  -3   0   9      320.33      293.43     34.92 o 
  -2   0   9       11.09       26.13     20.58 o 
  -1   0   9      251.69      241.17     30.75 o 
   0   0   9      166.99      177.82     28.44 o 
   1   0   9      384.22      350.78     34.68 o 
   3   0   9      142.66      121.40     23.82 o 
   4   0   9      236.01      206.26     28.21 o 
   5   0   9      275.19      254.35     31.22 o 
   6   0   9       87.27       51.56     21.50 o 
   8   0   9        4.58       15.49     19.65 o 
  -8   1   9        0.92       -9.94     17.57 o 
  -7   1   9        7.84        2.08     24.05 o 
  -6   1   9       35.34       23.35     19.65 o 
  -5   1   9       64.46       58.73     27.98 o 
  -4   1   9       13.07       20.81     19.42 o 
  -3   1   9        0.84       -3.01     22.66 o 
  -2   1   9       13.16        2.08     18.04 o 
  -1   1   9        2.76       16.19     18.73 o 
   0   1   9        2.94       -6.71     16.88 o 
   1   1   9       51.45       39.54     24.51 o 
   2   1   9       74.16       82.09     25.44 o 
   3   1   9       76.71       66.38     17.80 o 
   4   1   9      339.50      298.58     22.12 o 
   5   1   9        0.12       -7.49     10.71 o 
   6   1   9      373.19      380.18     29.60 o 
   7   1   9       70.75       94.38     18.55 o 
   8   1   9        2.33       -0.15     11.06 o 
   9   1   9       73.55       13.87     28.90 o 
  10   1   9       14.66      -32.60     25.90 o 
  -8   2   9       59.92       30.75     28.21 o 
  -7   2   9       15.09       21.27     21.27 o 
  -6   2   9       13.47       -7.86     17.34 o 
  -5   2   9       15.91       49.48     27.05 o 
  -4   2   9       73.60      104.75     25.90 o 
  -3   2   9       31.59       51.10     26.36 o 
  -2   2   9        2.59        8.56     18.96 o 
  -1   2   9       69.79      114.23     24.51 o 
   0   2   9       77.28       63.59     13.47 o 
   1   2   9       91.07       87.97     14.09 o 
   2   2   9        9.22       11.94     11.50 o 
   3   2   9        6.07        8.67     11.58 o 
   4   2   9        6.07        5.02     11.44 o 
   5   2   9       10.22       16.14     15.26 o 
   6   2   9        4.53        0.77     13.83 o 
   7   2   9       39.33       44.64     15.67 o 
   8   2   9      132.04      124.63     29.37 o 
   9   2   9       63.63       54.11     25.67 o 
  -7   3   9        1.76       -1.39     18.96 o 
  -6   3   9       78.60      130.41     30.52 o 
  -5   3   9       20.97        4.86     26.59 o 
  -4   3   9       63.98       35.84     21.27 o 
  -3   3   9       11.45       22.66     20.35 o 
  -2   3   9      193.76      187.76     30.06 o 
  -1   3   9       88.79      107.52     24.74 o 
   0   3   9       28.68       44.98     12.23 o 
   1   3   9      173.81      198.46     18.83 o 
   2   3   9       59.64       55.98     12.05 o 
   3   3   9        2.78       -1.23      9.22 o 
   4   3   9      486.73      546.21     29.10 o 
   5   3   9       48.76       33.08     12.48 o 
   6   3   9        2.41       -8.66     14.68 o 
   7   3   9        1.04        0.69     24.28 o 
   8   3   9      272.08      261.52     34.68 o 
   9   3   9        0.66      -20.58     20.12 o 
  -7   4   9      121.12      126.02     33.76 o 
  -6   4   9        0.66       21.27     27.05 o 
  -5   4   9      152.16      109.14     32.37 o 
  -4   4   9      104.53      140.36     32.83 o 
  -3   4   9      119.73      141.51     29.14 o 
  -2   4   9       68.52       53.41     21.97 o 
  -1   4   9      262.09      255.28     36.07 o 
   0   4   9      453.77      437.03     39.31 o 
   1   4   9       32.92       20.95     17.92 o 
   2   4   9      308.63      321.79     36.88 o 
   3   4   9      159.08      173.07     18.33 o 
   4   4   9        3.44        3.95     11.45 o 
   5   4   9      177.37      156.83     17.94 o 
   6   4   9       43.87       34.92     23.82 o 
   7   4   9        1.61      -14.34     23.35 o 
   8   4   9        6.82      -30.75     24.51 o 
   9   4   9      123.48      104.28     27.29 o 
  -7   5   9        5.53        1.16     18.50 o 
  -6   5   9       18.73       -2.54     25.44 o 
  -5   5   9        1.21       -9.94     23.82 o 
  -4   5   9       13.68        8.09     19.65 o 
  -3   5   9        0.92       22.66     19.19 o 
  -2   5   9       44.84       66.13     24.05 o 
  -1   5   9       41.65       67.98     26.59 o 
   0   5   9        2.19       18.96     17.57 o 
   1   5   9       47.95       49.93     14.94 o 
   2   5   9        0.88        2.37     12.74 o 
   3   5   9        3.94       14.03     14.35 o 
   4   5   9       23.09       23.56     12.28 o 
   5   5   9      142.79      118.16     24.74 o 
   6   5   9        7.18       -7.17     22.43 o 
   7   5   9       22.93       30.75     20.58 o 
   8   5   9       23.07       28.67     23.35 o 
   9   5   9        0.60      -30.06     26.59 o 
  -6   6   9       11.92       -7.40     19.19 o 
  -5   6   9        0.15      -11.79     16.88 o 
  -4   6   9        3.93      -14.34     16.88 o 
  -3   6   9       12.84       18.73     18.73 o 
  -2   6   9       37.17       27.29     19.42 o 
  -1   6   9       17.88       22.20     24.28 o 
   0   6   9       30.44       24.51     21.97 o 
   1   6   9      100.02       95.63     16.03 o 
   2   6   9        0.91      -10.93     20.23 o 
   3   6   9      128.87      129.43     18.80 o 
   4   6   9      142.56      144.98     28.67 o 
   5   6   9       27.85       39.08     24.74 o 
   6   6   9       85.21       77.23     24.74 o 
   7   6   9       70.83       51.10     22.43 o 
   8   6   9       15.30        6.94     22.20 o 
  -5   7   9        7.34       28.67     26.59 o 
  -4   7   9        6.79        3.47     20.35 o 
  -3   7   9        8.01       10.41     18.96 o 
  -2   7   9       37.62       45.09     25.67 o 
  -1   7   9        9.68       -0.69     21.50 o 
   0   7   9       10.16      -15.95     20.12 o 
   1   7   9        5.24        5.38     14.45 o 
   2   7   9       11.97       18.93     13.12 o 
   3   7   9      118.12      127.64     29.60 o 
   4   7   9       34.16       15.26     16.88 o 
   5   7   9       20.95        8.32     23.59 o 
   6   7   9      103.24       94.80     26.82 o 
   7   7   9        9.95       -0.46     19.65 o 
   8   7   9       84.18       56.42     30.98 o 
  -4   8   9       16.59       29.37     21.74 o 
  -3   8   9        0.61      -21.50     17.11 o 
  -2   8   9       55.24       63.36     27.05 o 
  -1   8   9       27.48       42.08     25.44 o 
   0   8   9       50.46       57.85     26.13 o 
   1   8   9       14.95       28.11     16.30 o 
   2   8   9       47.66       43.70     19.19 o 
   3   8   9       92.64       87.41     24.74 o 
   4   8   9      148.23      121.86     27.52 o 
   5   8   9        2.97      -20.81     21.04 o 
   6   8   9        2.09      -21.97     22.89 o 
   7   8   9       51.57       34.68     23.12 o 
  -3   9   9        0.03      -17.57     23.59 o 
  -2   9   9       15.51        6.24     18.27 o 
  -1   9   9      115.19      126.48     30.06 o 
   0   9   9        1.86       11.66     21.62 o 
   1   9   9       13.63       39.54     18.73 o 
   2   9   9        0.70       11.33     17.11 o 
   3   9   9       20.40       16.88     18.96 o 
   4   9   9       30.85       10.17     19.89 o 
   5   9   9       24.83      -12.02     21.27 o 
  -1  10   9       12.31       30.29     24.28 o 
   0  10   9       44.90       85.32     22.66 o 
   1  10   9       67.70      132.73     29.60 o 
   2  10   9        8.16       47.17     20.58 o 
   3  10   9        0.02        7.86     18.73 o 
   0  -7  10        3.05        5.02     12.71 o 
   1  -7  10        1.95       -5.02     14.42 o 
  -3  -6  10       30.86        6.66     17.75 o 
  -2  -6  10       84.67       61.52     20.51 o 
  -1  -6  10       89.11       71.59     19.19 o 
   0  -6  10       19.80       25.86     18.90 o 
   1  -6  10       45.77       47.98     27.40 o 
   2  -6  10       82.67       76.46     19.52 o 
   3  -6  10       90.17       76.54     30.52 o 
   4  -6  10       92.98      122.55     30.06 o 
  -4  -5  10       16.75       19.15     16.33 o 
  -3  -5  10       70.48       55.22     17.18 o 
  -2  -5  10        0.49       -5.86     15.27 o 
  -1  -5  10      160.22      160.55     23.13 o 
   0  -5  10      457.49      450.09     33.43 o 
   1  -5  10       12.68       24.81     16.42 o 
   2  -5  10       16.86       17.42     14.18 o 
   3  -5  10      121.38      141.28     29.37 o 
   4  -5  10      205.16      209.49     35.15 o 
   5  -5  10        3.06        7.17     18.96 o 
   6  -5  10       56.10       80.70     25.67 o 
  -5  -4  10       25.98        3.44     13.42 o 
  -4  -4  10        1.08        2.55     13.22 o 
  -3  -4  10        0.06       -3.84     15.53 o 
  -2  -4  10       15.02       19.89     16.38 o 
  -1  -4  10      118.27      123.43     21.40 o 
   0  -4  10       34.32       31.86     14.87 o 
   1  -4  10      176.55      126.26     20.11 o 
   2  -4  10      145.64      171.53     23.30 o 
   3  -4  10      102.78       70.76     23.35 o 
   4  -4  10       60.01       32.37     24.97 o 
   5  -4  10      374.44      434.48     46.01 o 
   6  -4  10      167.41      174.12     36.77 o 
   7  -4  10        0.67       25.20     19.42 o 
  -6  -3  10       71.75       69.83     27.98 o 
  -5  -3  10       55.37       48.64     18.56 o 
  -4  -3  10       34.34       39.28     19.16 o 
  -3  -3  10       84.81       84.77     17.91 o 
  -2  -3  10       91.71       93.95     20.13 o 
  -1  -3  10        3.36       11.49     19.89 o 
   0  -3  10      157.28      154.28     21.63 o 
   1  -3  10      329.69      357.10     29.27 o 
   2  -3  10        0.14        4.62     18.04 o 
   3  -3  10      267.80      298.52     39.77 o 
   4  -3  10      211.46      234.93     33.53 o 
   5  -3  10       28.08       33.53     20.35 o 
   6  -3  10      360.43      364.19     42.32 o 
   7  -3  10       75.26       90.18     25.67 o 
  -6  -2  10        0.14       -8.06     14.79 o 
  -5  -2  10       40.21       37.69     15.28 o 
  -4  -2  10      222.54      214.93     26.37 o 
  -3  -2  10       54.80       39.52     15.84 o 
  -2  -2  10      125.50      108.80     18.47 o 
  -1  -2  10      284.28      282.98     26.57 o 
   0  -2  10       44.26       50.87     21.04 o 
   1  -2  10        3.24        1.16     17.34 o 
   2  -2  10       97.64       89.25     24.05 o 
   3  -2  10       65.69       62.43     25.44 o 
   4  -2  10       36.75       39.54     20.12 o 
   5  -2  10       12.45       13.18     17.11 o 
   6  -2  10       74.74       61.74     24.97 o 
   7  -2  10       80.13      107.98     26.36 o 
   8  -2  10        1.91        7.63     21.74 o 
  -6  -1  10       94.02       83.70     19.72 o 
  -5  -1  10       90.41      108.29     20.76 o 
  -4  -1  10        6.12        5.81     15.57 o 
  -3  -1  10        4.62       13.78     13.42 o 
  -2  -1  10     1062.01     1131.41     66.13 o 
  -1  -1  10       59.22       67.06     21.74 o 
   0  -1  10       56.99       63.59     21.97 o 
   1  -1  10      315.85      336.90     37.00 o 
   2  -1  10      292.16      313.09     35.38 o 
   3  -1  10       19.02       22.66     18.27 o 
   4  -1  10      161.16      159.09     30.75 o 
   5  -1  10       35.39       26.82     18.04 o 
   6  -1  10       46.28       42.55     19.89 o 
   7  -1  10        9.22       15.95     20.81 o 
   8  -1  10       15.94       71.22     26.13 o 
  -7   0  10       72.07       59.89     24.74 o 
  -6   0  10       63.86       55.50     22.89 o 
  -5   0  10       90.06       79.31     24.74 o 
  -4   0  10      290.63      299.91     37.69 o 
  -3   0  10       35.97       12.26     25.44 o 
  -2   0  10       62.33       43.24     21.97 o 
  -1   0  10     1246.95     1253.27     66.36 o 
   0   0  10      596.11      622.24     48.10 o 
   1   0  10        3.82      -16.42     20.81 o 
   2   0  10      327.55      335.75     36.07 o 
   3   0  10      870.72      793.12     51.80 o 
   4   0  10       21.53        0.46     15.03 o 
   5   0  10       75.70       87.64     22.66 o 
   6   0  10      135.39      126.48     27.52 o 
   7   0  10        5.34       21.27     20.35 o 
   8   0  10        1.49       22.43     16.88 o 
  -7   1  10        1.72        4.86     20.35 o 
  -6   1  10       30.49       42.08     23.12 o 
  -5   1  10       48.66       51.56     22.66 o 
  -4   1  10       19.36       25.90     20.12 o 
  -3   1  10       82.74       53.18     26.82 o 
  -2   1  10        4.13      -19.89     15.95 o 
  -1   1  10        6.72       26.82     28.67 o 
   0   1  10      112.83       98.27     24.05 o 
   1   1  10      143.30      143.36     31.45 o 
   2   1  10        3.83        0.23     16.42 o 
   3   1  10      114.19      104.28     27.98 o 
   4   1  10      440.54      471.25     40.00 o 
   5   1  10       77.82       73.30     19.65 o 
   7   1  10       44.96       69.37     23.82 o 
  -7   2  10       60.22       60.81     30.29 o 
  -6   2  10      110.61      135.96     30.06 o 
  -5   2  10       10.77        3.47     18.96 o 
  -4   2  10      113.13      141.98     30.06 o 
  -3   2  10      135.09      145.91     28.67 o 
  -2   2  10       70.29       53.88     21.74 o 
  -1   2  10       11.82        8.79     23.35 o 
   1   2  10       33.37       31.22     19.42 o 
   2   2  10       17.63       54.34     20.58 o 
   3   2  10        8.61        0.46     15.03 o 
   4   2  10       49.99       51.80     22.66 o 
   5   2  10        2.66       10.87     19.19 o 
   6   2  10        0.36        1.62     18.50 o 
   7   2  10       25.99        3.57     14.34 o 
  -6   3  10        8.08       17.57     21.04 o 
  -5   3  10       20.89       17.80     20.35 o 
  -4   3  10       28.03       27.29     21.50 o 
  -3   3  10        8.74       24.97     25.67 o 
  -2   3  10      143.97      133.19     32.83 o 
  -1   3  10       40.86       44.17     20.81 o 
   0   3  10       20.12       26.77     11.61 o 
   1   3  10       81.65       86.76     22.31 o 
   2   3  10        1.80      -14.44     11.83 o 
   3   3  10       96.83       60.82     13.82 o 
   4   3  10        0.33       -7.24     13.00 o 
   5   3  10       25.66       33.76     12.56 o 
   6   3  10        0.36      -10.25     13.16 o 
   7   3  10      100.61       86.02     29.83 o 
   8   3  10       23.82       25.90     20.35 o 
   9   3  10       16.33       18.27     30.29 o 
  -6   4  10       71.51       64.74     31.68 o 
  -5   4  10       18.42       -7.63     25.67 o 
  -4   4  10       21.25        6.94     19.65 o 
  -3   4  10       91.45      111.92     31.91 o 
  -2   4  10      210.44      147.29     32.83 o 
  -1   4  10       40.44       40.00     20.81 o 
   0   4  10       72.45       80.19     25.09 o 
   1   4  10       40.58       47.73     12.33 o 
   2   4  10        9.65        0.04     11.24 o 
   3   4  10       12.34       22.90     12.58 o 
   4   4  10       74.39       67.88     17.34 o 
   5   4  10       70.70       84.88     17.38 o 
   6   4  10        0.12       -3.70     15.95 o 
   7   4  10        1.02      -25.67     17.57 o 
   8   4  10      176.16      171.57     36.77 o 
  -6   5  10        7.25        7.63     24.97 o 
  -5   5  10       79.06       78.62     30.98 o 
  -4   5  10       62.83       71.91     26.82 o 
  -3   5  10       14.65       16.65     19.65 o 
  -2   5  10       62.96       50.87     22.66 o 
  -1   5  10      134.65      104.98     29.37 o 
   0   5  10      112.64      123.05     17.32 o 
   1   5  10       58.66       55.44     14.02 o 
   2   5  10       99.34       81.69     15.84 o 
   3   5  10      126.53      133.42     17.09 o 
   4   5  10        0.75        5.33     11.06 o 
   5   5  10      140.75       98.04     24.05 o 
   6   5  10       38.74       18.27     23.59 o 
   7   5  10        2.99       -3.47     24.28 o 
   8   5  10       10.67       25.90     22.66 o 
  -5   6  10       13.63       11.10     20.81 o 
  -4   6  10       27.85        3.47     25.67 o 
  -3   6  10       22.77       28.21     27.75 o 
  -2   6  10        2.90        3.01     18.96 o 
  -1   6  10       24.07       12.95     18.27 o 
   0   6  10        0.16        7.01      9.77 o 
   1   6  10       54.84       73.17     15.37 o 
   2   6  10        8.07        4.70     11.33 o 
   3   6  10        2.03       12.63     12.29 o 
   4   6  10       11.57       19.65     21.04 o 
   5   6  10       19.72       29.14     23.59 o 
   6   6  10        4.66       22.89     25.67 o 
   7   6  10        1.03        2.31     23.82 o 
  -4   7  10        8.96        8.56     20.35 o 
  -3   7  10       28.70       24.28     21.04 o 
  -2   7  10        1.08       10.64     26.13 o 
  -1   7  10        0.47        1.16     23.82 o 
   0   7  10        1.01       22.16     18.96 o 
   1   7  10        6.50        8.18     14.57 o 
   2   7  10        4.07        2.97     13.72 o 
   3   7  10       15.77       22.66     17.34 o 
   4   7  10        9.86        9.48     16.19 o 
   5   7  10       17.23       24.74     24.97 o 
   6   7  10       45.29       35.38     28.67 o 
   7   7  10       19.14        7.63     19.19 o 
  -3   8  10        3.58       16.19     20.35 o 
  -2   8  10       29.60        9.94     26.13 o 
  -1   8  10       10.97      -16.88     23.35 o 
   0   8  10        6.60       38.66     13.82 o 
   1   8  10        2.70       15.35     22.20 o 
   2   8  10       21.06       24.74     17.11 o 
   3   8  10       12.46       25.20     17.80 o 
   4   8  10       24.32       24.74     19.19 o 
   5   8  10        0.33       -0.23     17.80 o 
  -1   9  10        0.20        6.24     19.42 o 
   0   9  10       18.30       38.77     17.57 o 
   1   9  10        3.72       19.19     16.42 o 
   2   9  10        8.92       24.97     21.74 o 
   3   9  10       11.03        6.01     15.95 o 
   4   9  10       12.12       29.37     26.59 o 
  -2  -5  11       35.33       23.33     16.49 o 
  -1  -5  11       14.11       18.01     14.83 o 
   0  -5  11       46.41       67.87     17.97 o 
   1  -5  11      105.60      107.01     23.47 o 
   2  -5  11       76.37       91.01     20.83 o 
   3  -5  11       12.40       14.11     19.42 o 
   4  -5  11      136.37      156.08     32.60 o 
  -3  -4  11        4.92        4.92     18.27 o 
  -2  -4  11        0.08      -15.15     14.63 o 
  -1  -4  11       61.03       68.08     19.53 o 
   0  -4  11       92.99       90.07     21.16 o 
   1  -4  11        2.47       25.56     16.53 o 
   2  -4  11       19.05       27.29     20.35 o 
   3  -4  11      191.80      169.49     31.45 o 
   4  -4  11       36.05       50.87     23.35 o 
   5  -4  11        7.53       27.52     21.04 o 
  -4  -3  11        3.85       -0.88     17.61 o 
  -3  -3  11        5.63       15.21     14.98 o 
  -2  -3  11       18.87       19.24     16.55 o 
  -1  -3  11       36.10       34.19     14.98 o 
   0  -3  11        8.91        8.79     17.80 o 
   1  -3  11       34.81       38.85     20.81 o 
   2  -3  11       21.41       48.33     22.20 o 
   3  -3  11       29.74       34.68     20.35 o 
   4  -3  11       36.83       49.95     25.67 o 
   5  -3  11      119.46      153.54     31.45 o 
   6  -3  11       44.61       56.65     23.12 o 
  -5  -2  11       21.25        5.78     27.29 o 
  -4  -2  11       21.12       28.37     15.47 o 
  -3  -2  11       16.89       31.51     17.44 o 
  -2  -2  11       54.79       54.50     17.21 o 
  -1  -2  11        2.32      -13.64     23.59 o 
   0  -2  11       35.84       41.62     20.81 o 
   1  -2  11      210.73      247.19     35.15 o 
   2  -2  11       18.99       19.89     18.50 o 
   3  -2  11      113.18       97.58     25.90 o 
   4  -2  11      149.53      145.21     32.37 o 
   5  -2  11       39.41       40.00     24.28 o 
   6  -2  11      102.97      119.78     30.52 o 
   7  -2  11        6.61       37.69     24.28 o 
  -5  -1  11       24.80       17.11     25.90 o 
  -4  -1  11       46.49       62.20     28.44 o 
  -3  -1  11        3.26        3.01     18.27 o 
  -2  -1  11       93.08      112.61     27.75 o 
  -1  -1  11      237.50      204.87     32.14 o 
   0  -1  11       19.61       29.83     21.04 o 
   1  -1  11        4.81        4.39     16.88 o 
   2  -1  11      120.09      129.03     30.52 o 
   3  -1  11      157.77      180.59     33.99 o 
   4  -1  11        9.40       10.41     21.27 o 
   5  -1  11       42.80       54.57     24.97 o 
   6  -1  11      107.02      102.67     25.67 o 
   7  -1  11       12.91       -8.09     21.04 o 
  -5   0  11       16.79       -5.32     25.44 o 
  -4   0  11        0.92       -1.16     25.44 o 
  -3   0  11        4.89       -2.77     18.50 o 
  -2   0  11      356.08      334.13     38.85 o 
  -1   0  11        9.06       -5.09     18.27 o 
   0   0  11       40.23       32.14     19.89 o 
   1   0  11      221.78      240.71     33.76 o 
   2   0  11      121.02      131.34     27.05 o 
   3   0  11        0.25       -0.23     16.19 o 
   4   0  11      235.42      191.46     30.52 o 
   5   0  11      189.22      218.98     32.60 o 
   6   0  11        1.84       -2.77     20.12 o 
   7   0  11       35.52       44.86     23.82 o 
  -5   1  11       11.23       -3.70     17.80 o 
  -4   1  11       78.02       62.20     28.67 o 
  -3   1  11       18.14       -3.93     18.04 o 
  -2   1  11        2.09       26.82     23.35 o 
  -1   1  11      476.59      442.81     46.25 o 
   0   1  11      165.43      156.08     29.14 o 
   1   1  11       10.19        6.71     17.11 o 
   2   1  11      411.51      363.26     41.16 o 
   3   1  11      370.87      347.77     37.46 o 
   4   1  11       20.64       22.89     21.50 o 
   5   1  11      115.00      118.16     24.51 o 
   6   1  11      289.65      324.42     40.00 o 
   7   1  11       53.80       65.21     24.51 o 
  -5   2  11       87.38       86.48     31.45 o 
  -4   2  11        2.18        0.69     24.51 o 
  -3   2  11       43.99       23.35     20.58 o 
  -2   2  11       92.91       79.08     29.60 o 
  -1   2  11        7.14        8.32     20.81 o 
   0   2  11       21.89        0.00     17.34 o 
   1   2  11        9.91       10.41     18.04 o 
   2   2  11        0.77       -1.39     15.72 o 
   3   2  11        9.61       24.51     22.89 o 
   4   2  11      108.06       85.79     26.13 o 
   5   2  11        3.97       14.57     20.58 o 
   6   2  11       36.92       33.07     18.04 o 
   7   2  11       32.66       27.75     20.12 o 
  -5   3  11        1.22        6.47     24.74 o 
  -4   3  11       81.26       74.46     31.68 o 
  -3   3  11      114.57      120.93     28.67 o 
  -2   3  11        3.72      -18.04     22.20 o 
  -1   3  11       51.86       47.40     22.89 o 
   0   3  11      103.10      124.40     34.22 o 
   1   3  11        7.45        9.25     17.80 o 
   2   3  11        0.16        6.01     17.80 o 
   3   3  11       31.89        2.54     19.89 o 
   4   3  11       95.56       80.47     26.13 o 
   5   3  11        8.39       31.45     21.74 o 
   6   3  11        2.32       18.73     15.03 o 
  -5   4  11       26.31        5.32     18.27 o 
  -4   4  11       10.98       25.67     21.74 o 
  -3   4  11        1.10      -10.41     17.80 o 
  -2   4  11       96.70      107.52     28.21 o 
  -1   4  11       30.01       27.05     20.12 o 
   0   4  11        2.19       -8.56     16.42 o 
   1   4  11       55.09       62.79     15.06 o 
   2   4  11        3.44       12.42     13.22 o 
   3   4  11        4.25       14.81     12.51 o 
   4   4  11        1.52        2.97     11.46 o 
   5   4  11       33.73       29.85     13.86 o 
   6   4  11        0.62       -5.32     16.19 o 
   7   4  11        0.26       -0.69     19.19 o 
  -4   5  11        2.00        0.69     20.35 o 
  -3   5  11        9.11        8.09     20.81 o 
  -2   5  11       97.64      128.33     33.30 o 
  -1   5  11       23.60        4.39     18.73 o 
   0   5  11       41.89       62.70     14.35 o 
   1   5  11      120.00      121.66     17.28 o 
   2   5  11       42.54       38.03     13.50 o 
   3   5  11       43.01       39.03     13.89 o 
   4   5  11       29.86       32.53     13.67 o 
   5   5  11       23.64       27.75     19.19 o 
   6   5  11        0.49      -12.72     22.43 o 
   7   5  11        4.19       30.75     27.29 o 
  -4   6  11        1.09        6.71     20.35 o 
  -3   6  11        6.37       14.34     21.74 o 
  -2   6  11        9.23        4.86     25.20 o 
  -1   6  11       66.19       79.31     25.44 o 
   0   6  11       43.34       70.30     16.83 o 
   1   6  11       67.53       66.59     30.29 o 
   2   6  11      110.75      115.08     18.86 o 
   3   6  11      153.79      171.03     21.10 o 
   4   6  11       21.79       27.52     21.97 o 
   5   6  11       81.52       86.94     27.98 o 
   6   6  11       32.04       51.33     28.67 o 
  -3   7  11        0.30       16.42     21.74 o 
  -2   7  11       30.07       46.25     24.05 o 
  -1   7  11        1.32      -22.66     23.35 o 
   0   7  11        0.10       29.23     23.12 o 
   1   7  11        2.94       14.57     16.19 o 
   2   7  11        1.36        7.31     15.00 o 
   3   7  11        2.71        9.02     20.81 o 
   4   7  11       26.15       25.67     22.43 o 
   5   7  11        2.44      -22.20     20.81 o 
  -1   8  11       38.85       68.00     31.56 o 
   0   8  11       13.88       38.82     24.51 o 
   1   8  11        3.29        9.55     14.34 o 
   2   8  11        2.13       18.73     17.57 o 
   3   8  11       23.11       29.60     22.66 o 
  -2  -3  12        3.87       11.25     17.37 o 
  -1  -3  12       78.43       90.41     30.75 o 
   0  -3  12       17.54       39.77     27.98 o 
   1  -3  12        1.32        8.79     18.73 o 
   2  -3  12        2.17      -18.73     21.27 o 
   3  -3  12       62.47       80.47     29.83 o 
   4  -3  12        2.22       -2.77     21.27 o 
  -3  -2  12        0.62       11.33     19.19 o 
  -2  -2  12      118.76      138.74     34.68 o 
  -1  -2  12        0.54       -3.24     17.11 o 
   0  -2  12       50.90       14.11     24.51 o 
   1  -2  12       21.61       23.35     18.96 o 
   2  -2  12        3.22        3.70     17.34 o 
   3  -2  12        3.26       22.20     19.65 o 
   4  -2  12       23.94       40.93     26.82 o 
   5  -2  12       10.28       18.04     17.57 o 
  -3  -1  12        0.46       13.41     19.65 o 
  -2  -1  12       90.81       67.29     29.60 o 
  -1  -1  12       47.75       28.21     26.13 o 
   0  -1  12       29.93       38.38     23.12 o 
   1  -1  12        7.50        5.78     22.43 o 
   2  -1  12       12.48       18.27     23.12 o 
   3  -1  12       45.22       56.88     22.43 o 
   4  -1  12       61.49       74.46     27.52 o 
   5  -1  12       10.79       11.10     22.43 o 
  -4   0  12        8.53        1.85     18.50 o 
  -3   0  12       30.24       32.60     21.74 o 
  -2   0  12       31.88       65.67     29.83 o 
  -1   0  12      131.04      168.80     31.68 o 
   0   0  12       19.89       15.26     19.42 o 
   1   0  12       38.29       28.44     20.81 o 
   2   0  12       36.95       37.00     26.13 o 
   3   0  12      143.42      161.17     29.83 o 
   4   0  12        1.10       -6.94     15.95 o 
   5   0  12       66.91       62.20     22.89 o 
   6   0  12       45.93       55.96     25.90 o 
  -4   1  12        3.18        3.70     25.20 o 
  -3   1  12        0.28      -17.11     26.82 o 
  -2   1  12        1.36        8.79     18.96 o 
  -1   1  12        0.29        3.93     18.04 o 
   0   1  12        5.35        6.01     19.65 o 
   1   1  12      102.82       83.71     25.67 o 
   2   1  12       13.54        7.40     18.04 o 
   3   1  12        4.14       -0.23     16.42 o 
   4   1  12      175.62      192.15     31.45 o 
   5   1  12      185.51      163.71     31.68 o 
   6   1  12        0.44       13.87     16.65 o 
  -4   2  12       18.44       17.57     19.89 o 
  -3   2  12       36.37       16.88     25.67 o 
  -2   2  12        4.10       -0.92     21.50 o 
  -1   2  12       46.39       45.78     24.05 o 
   0   2  12       53.38       61.04     24.05 o 
   1   2  12        7.57       -3.70     17.11 o 
   2   2  12      114.39      134.81     32.14 o 
   3   2  12      144.31      157.70     29.37 o 
   4   2  12        0.10       16.19     22.20 o 
   5   2  12      125.10      129.95     27.05 o 
   6   2  12       75.93       39.77     19.42 o 
  -3   3  12        6.29       -3.01     22.66 o 
  -2   3  12       98.76       92.49     26.82 o 
  -1   3  12       68.69       74.69     30.75 o 
   0   3  12        4.07       -0.23     19.65 o 
   1   3  12       66.76       58.04     23.59 o 
   2   3  12       12.17       34.45     24.74 o 
   3   3  12        0.41        3.24     21.27 o 
   4   3  12       81.24       68.44     21.74 o 
   5   3  12        0.41       -9.02     13.41 o 
   6   3  12       21.73       30.98     20.81 o 
  -3   4  12       81.39       63.13     25.20 o 
  -2   4  12        1.85        0.23     18.04 o 
  -1   4  12       51.63       62.20     25.67 o 
   0   4  12      211.15      230.54     39.08 o 
   1   4  12        4.66       -2.54     25.44 o 
   2   4  12       25.64       27.29     19.65 o 
   3   4  12       88.56      102.67     28.44 o 
   4   4  12       68.98       69.37     22.43 o 
   5   4  12       17.67       22.20     17.57 o 
  -2   5  12       60.30       81.62     27.05 o 
  -1   5  12        6.63       20.58     20.58 o 
   0   5  12        0.79      -12.02     16.88 o 
   1   5  12       46.88       49.95     31.68 o 
   2   5  12       14.20       21.74     19.19 o 
   3   5  12        0.85       -7.63     15.72 o 
   4   5  12        1.56       25.90     18.27 o 
  -1   6  12        9.12       43.81     16.53 o 
   0   6  12        6.91       25.76     32.14 o 
   1   6  12        6.49       17.67     15.32 o 
   2   6  12        8.90       18.73     14.88 o 
   3   6  12       25.23       37.09     14.83 o 
   4   6  12       26.71       14.34     17.34 o 
   1   7  12        1.68       44.08     57.92 o 
   2   7  12        0.26       86.20     77.81 o 
   0  -1  13       10.29       30.98     21.74 o 
   1  -1  13       23.26       16.42     19.89 o 
   2  -1  13       24.12       10.64     18.04 o 
  -1   0  13       31.49       55.50     23.59 o 
   0   0  13       77.50       92.26     32.60 o 
   1   0  13       26.51       47.86     22.66 o 
   2   0  13        0.60        3.24     18.04 o 
   3   0  13       79.48       99.89     26.59 o 
  -1   1  13       11.87       33.99     24.74 o 
   0   1  13        7.29       -2.08     24.97 o 
   1   1  13       74.88       74.69     25.67 o 
   2   1  13       33.19       38.62     21.50 o 
   3   1  13       14.83       11.79     23.59 o 
   4   1  13       30.25       16.88     18.96 o 
  -1   2  13        3.65       13.18     20.81 o 
   0   2  13        0.54        8.79     25.90 o 
   1   2  13        1.41      -21.97     22.89 o 
   2   2  13        0.56       23.59     26.13 o 
   3   2  13        0.12        3.01     17.80 o 
   4   2  13       17.15       -5.78     15.72 o 
  -1   3  13       30.21       34.92     31.45 o 
   0   3  13       12.88       26.36     21.97 o 
   1   3  13        0.74        5.09     20.12 o 
   2   3  13        2.43        5.32     18.04 o 
   3   3  13       39.81       21.97     24.51 o 
   0   4  13       29.03       10.41     22.20 o 
   1   4  13       43.93       55.73     27.98 o 
   2   4  13       29.18       19.42     20.35 o 
   3   4  13        7.08        6.71     23.12 o 
                                                 
